# Supplementary material for: Tetra­ethyl­ammonium 12-phenyl­ethynylcarba-closo-dodeca­borate, [Et4N][12-PhCC-closo-CB11H11]
Source: Acta Crystallogr Sect E Struct Rep Online. 2009 Apr 18;65(Pt 5):o1048. doi: 10.1107/S1600536809013300 (PMC2977730; doi:10.1107/S1600536809013300)
Supplement: Supplementary file 1 [file e-65-o1048-sup1.cif]

##############################################################################
###                                                                        ###
###        Electronic paper (Acta Crystallographica Section E)             ###
###                                                                        ###
##############################################################################
#                                                                            #
# This CIF contains the data in a paper accepted for publication in Acta     #
# Crystallographica Section E. It conforms to the requirements of Notes      #
# for Authors for Section E, and has been peer reviewed under the auspices   #
# of the IUCr Commission on Journals.                                        #
#                                                                            #
# Full details of the Crystallographic Information File format               #
# are given in the paper "The Crystallographic Information File (CIF):       #
# a New Standard Archive File for Crystallography" by S. R. Hall, F. H.      #
# Allen and I. D. Brown [Acta Cryst. (1991), A47, 655-685].                  #
#                                                                            #
# The current version of the core CIF dictionary is obtainable from          #
# ftp://ftp.iucr.org/pub/cif_core.dic. The current version number is 2.4.    #
#                                                                            #
# Software is freely available for graphical display of the structure(s) in  #
# this CIF.  For information consult the CIF home page http://www.iucr.org/  #
# cif/home.html                                                              #
#                                                                            #
# This file may be used for bona fide research purposes within the           #
# scientific community so long as proper attribution is given to the journal # 
# article from which it was obtained.                                        #
#                                                                            #
##############################################################################
                                             
data_I
_audit_creation_method     SHELXL-97
_chemical_name_systematic
;
Tetraethylammonium 12-phenylethynylcarba-<i>closo</i>-dodecaborate
;
_chemical_name_common
;
;
_chemical_formula_moiety     'C8 H20 N +, C9 H16 B11 -'
_chemical_formula_sum     'C17 H36 B11 N'
_chemical_formula_iupac     'C8 H20 N +, C9 H16 B11 -'
_chemical_formula_weight     373.38
_chemical_melting_point     433
_symmetry_cell_setting     triclinic
_symmetry_space_group_name_H-M     'P -1'
_symmetry_space_group_name_Hall     '-P 1'
loop_
    _symmetry_equiv_pos_as_xyz
    'x, y, z'
    '-x, -y, -z'
_cell_length_a     8.8201(6)
_cell_length_b     12.0929(11)
_cell_length_c     12.1858(11)
_cell_angle_alpha     81.032(7)
_cell_angle_beta     79.899(7)
_cell_angle_gamma     71.553(7)
_cell_volume     1206.82(18)
_cell_formula_units_Z     2
_cell_measurement_reflns_used     4623
_cell_measurement_theta_min     6.80
_cell_measurement_theta_max     20.73
_cell_measurement_temperature     293(2)
_exptl_crystal_description     'block'
_exptl_crystal_colour     'colourless'
_exptl_crystal_size_max     0.3
_exptl_crystal_size_mid     0.25
_exptl_crystal_size_min     0.2
_exptl_crystal_density_diffrn     1.031
_exptl_crystal_density_meas     ?
_exptl_crystal_density_method     'not measured'
_exptl_crystal_F_000     400
_exptl_absorpt_coefficient_mu     0.051
_exptl_absorpt_correction_type     none
_exptl_absorpt_process_details     ?
_exptl_absorpt_correction_T_min     ?
_exptl_absorpt_correction_T_max     ?
_exptl_special_details
;
;
_diffrn_ambient_temperature     293(2)
_diffrn_radiation_type     MoK\a
_diffrn_radiation_wavelength     0.71073
_diffrn_radiation_source     'fine-focus sealed tube'
_diffrn_radiation_monochromator     graphite
_diffrn_measurement_device_type     'Stoe Stadi CCD'
_diffrn_measurement_method     \w
_diffrn_detector_area_resol_mean     ?
_diffrn_reflns_number     17081
_diffrn_reflns_av_R_equivalents     0.0509
_diffrn_reflns_av_sigmaI/netI     0.0326
_diffrn_reflns_theta_min     5.13
_diffrn_reflns_theta_max     25.00
_diffrn_reflns_theta_full     25.00
_diffrn_measured_fraction_theta_max     0.991
_diffrn_measured_fraction_theta_full     0.991
_diffrn_reflns_limit_h_min     -10
_diffrn_reflns_limit_h_max     10
_diffrn_reflns_limit_k_min     -14
_diffrn_reflns_limit_k_max     14
_diffrn_reflns_limit_l_min     -14
_diffrn_reflns_limit_l_max     14
_diffrn_standards_number     0
_diffrn_standards_interval_count     ?
_diffrn_standards_interval_time     ?
_diffrn_standards_decay_%     ?
_refine_special_details
;
Refinement of <i>F</i>^2^ against ALL reflections. The weighted <i>R</i>-factor
<i>wR</i> and goodness of fit <i>S</i> are based on <i>F</i>^2^, conventional
<i>R</i>-factors <i>R</i> are based on <i>F</i>, with <i>F</i> set to zero for
negative <i>F</i>^2^. The threshold expression of <i>F</i>^2^ >
\s(<i>F</i>^2^) is used only for calculating <i>R</i>-factors(gt) <i>etc</i>.
and is not relevant to the choice of reflections for refinement.
<i>R</i>-factors based on <i>F</i>^2^ are statistically about twice as large
as those based on <i>F</i>, and <i>R</i>- factors based on ALL data will be
even larger.
;
_reflns_number_total     4219
_reflns_number_gt     3228
_reflns_threshold_expression     I>2\s(I)
_refine_ls_structure_factor_coef     Fsqd
_refine_ls_matrix_type     full
_refine_ls_R_factor_all     0.0624
_refine_ls_R_factor_gt     0.0478
_refine_ls_wR_factor_gt     0.0945
_refine_ls_wR_factor_ref     0.1005
_refine_ls_goodness_of_fit_ref     1.002
_refine_ls_restrained_S_all     1.002
_refine_ls_number_reflns     4219
_refine_ls_number_parameters     363
_refine_ls_number_restraints     0
_refine_ls_hydrogen_treatment     mixed
_refine_ls_weighting_scheme     calc
_refine_ls_weighting_details
             'calc w=1/[\s^2^(Fo^2^)+(0.01P)^2^+0.45P] where P=(Fo^2^+2Fc^2^)/3'
_atom_sites_solution_hydrogens     difmap
_atom_sites_solution_primary     direct
_atom_sites_solution_secondary     difmap
_refine_ls_shift/su_max     0.000
_refine_ls_shift/su_mean     0.000
_refine_diff_density_max     0.161
_refine_diff_density_min     -0.155
_refine_ls_extinction_method     'SHELXL97 (Sheldrick, 2008)'
_refine_ls_extinction_coef     0.037(3)
_refine_ls_extinction_expression
                                  'Fc^*^=kFc[1+0.001xFc^2^\l^3^/sin(2\q)]^-1/4^'
loop_
    _atom_type_symbol
    _atom_type_description
    _atom_type_scat_dispersion_real
    _atom_type_scat_dispersion_imag
    _atom_type_scat_source
    'B' 'B' 0.0013 0.0007
                         'International Tables Vol C Tables 4.2.6.8 and 6.1.1.4'
    'C' 'C' 0.0033 0.0016
                         'International Tables Vol C Tables 4.2.6.8 and 6.1.1.4'
    'N' 'N' 0.0061 0.0033
                         'International Tables Vol C Tables 4.2.6.8 and 6.1.1.4'
    'H' 'H' 0.0000 0.0000
                         'International Tables Vol C Tables 4.2.6.8 and 6.1.1.4'
_computing_data_collection     'CrysAlis CCD (Kuma, 2000)'
_computing_cell_refinement     'CrysAlis RED (Kuma, 2000)'
_computing_data_reduction     'CrysAlis RED (Kuma, 2000)'
_computing_structure_solution     'SHELXS97 (Sheldrick, 2008)'
_computing_structure_refinement     'SHELXL97 (Sheldrick, 2008)'
_computing_molecular_graphics     'DIAMOND (Brandenburg, 2008)'
_computing_publication_material     'SHELXL97 (Sheldrick, 2008)'
loop_
    _atom_site_type_symbol
    _atom_site_label
    _atom_site_fract_x
    _atom_site_fract_y
    _atom_site_fract_z
    _atom_site_U_iso_or_equiv
    _atom_site_adp_type
    _atom_site_calc_flag
    _atom_site_refinement_flags
    _atom_site_occupancy
    _atom_site_disorder_assembly
    _atom_site_disorder_group
    N N1 0.02767(14) 0.15270(10) 0.23820(10) 0.0443(3) Uani d . 1 . .
    C C11 0.1693(2) 0.11482(16) 0.30484(17) 0.0572(4) Uani d . 1 . .
    H H11A 0.145(2) 0.1795(17) 0.3523(15) 0.075(6) Uiso d . 1 . .
    H H11B 0.264(2) 0.1153(15) 0.2471(15) 0.067(5) Uiso d . 1 . .
    C C12 0.1927(2) -0.00116(17) 0.37487(17) 0.0756(6) Uani d . 1 . .
    H H12A 0.0981 0.0009 0.4282 0.115(5) Uiso calc R 1 . .
    H H12B 0.2842 -0.0170 0.4139 0.115(5) Uiso calc R 1 . .
    H H12C 0.2110 -0.0617 0.3274 0.115(5) Uiso calc R 1 . .
    C C13 0.0403(3) 0.06144(18) 0.16256(17) 0.0621(5) Uani d . 1 . .
    H H13A 0.034(2) -0.0082(16) 0.2173(15) 0.071(5) Uiso d . 1 . .
    H H13B -0.055(2) 0.0949(16) 0.1246(15) 0.074(6) Uiso d . 1 . .
    C C14 0.1930(3) 0.0312(2) 0.08048(18) 0.0937(7) Uani d . 1 . .
    H H14A 0.1895 -0.0262 0.0355 0.149(6) Uiso calc R 1 . .
    H H14B 0.2844 0.0001 0.1208 0.149(6) Uiso calc R 1 . .
    H H14C 0.2024 0.1005 0.0329 0.149(6) Uiso calc R 1 . .
    C C15 0.0310(3) 0.26924(16) 0.17111(18) 0.0655(5) Uani d . 1 . .
    H H15A 0.021(2) 0.3226(17) 0.2329(15) 0.074(6) Uiso d . 1 . .
    H H15B 0.140(2) 0.2534(16) 0.1284(16) 0.075(6) Uiso d . 1 . .
    C C16 -0.0984(3) 0.32222(19) 0.09677(17) 0.0891(7) Uani d . 1 . .
    H H16A -0.0897 0.2691 0.0434 0.126(5) Uiso calc R 1 . .
    H H16B -0.0861 0.3948 0.0577 0.126(5) Uiso calc R 1 . .
    H H16C -0.2023 0.3366 0.1416 0.126(5) Uiso calc R 1 . .
    C C17 -0.12997(19) 0.16523(15) 0.31589(15) 0.0494(4) Uani d . 1 . .
    H H17A -0.119(2) 0.0852(16) 0.3536(14) 0.062(5) Uiso d . 1 . .
    H H17B -0.207(2) 0.1839(14) 0.2658(14) 0.060(5) Uiso d . 1 . .
    C C18 -0.1717(2) 0.25361(16) 0.39823(15) 0.0660(5) Uani d . 1 . .
    H H18A -0.1861 0.3305 0.3586 0.101(4) Uiso calc R 1 . .
    H H18B -0.0860 0.2361 0.4430 0.101(4) Uiso calc R 1 . .
    H H18C -0.2697 0.2509 0.4459 0.101(4) Uiso calc R 1 . .
    C C1 0.8578(2) -0.42097(13) 0.37589(14) 0.0537(4) Uani d . 1 . .
    H H1 0.905(2) -0.5044(15) 0.4091(13) 0.064(5) Uiso d . 1 . .
    B B2 0.7262(3) -0.39328(16) 0.28148(17) 0.0561(5) Uani d . 1 . .
    H H2 0.6959(19) -0.4675(14) 0.2554(13) 0.064(5) Uiso d . 1 . .
    B B3 0.9243(2) -0.38352(16) 0.23998(17) 0.0555(5) Uani d . 1 . .
    H H3 1.012(2) -0.4499(15) 0.1888(13) 0.065(5) Uiso d . 1 . .
    B B4 0.9825(2) -0.33524(16) 0.35199(17) 0.0535(5) Uani d . 1 . .
    H H4 1.108(2) -0.3739(14) 0.3728(13) 0.064(5) Uiso d . 1 . .
    B B5 0.8195(2) -0.31531(15) 0.46186(16) 0.0516(5) Uani d . 1 . .
    H H5 0.8448(19) -0.3415(14) 0.5490(14) 0.062(5) Uiso d . 1 . .
    B B6 0.6607(2) -0.35139(16) 0.41916(17) 0.0560(5) Uani d . 1 . .
    H H6 0.588(2) -0.3994(14) 0.4814(13) 0.065(5) Uiso d . 1 . .
    B B7 0.7589(2) -0.27118(15) 0.19136(16) 0.0503(4) Uani d . 1 . .
    H H7 0.7377(18) -0.2580(13) 0.1044(13) 0.057(4) Uiso d . 1 . .
    B B8 0.5950(2) -0.25187(16) 0.30200(17) 0.0523(5) Uani d . 1 . .
    H H8 0.465(2) -0.2256(14) 0.2866(13) 0.067(5) Uiso d . 1 . .
    B B9 0.6529(2) -0.20266(15) 0.41506(16) 0.0496(4) Uani d . 1 . .
    H H9 0.5641(19) -0.1430(14) 0.4736(13) 0.057(4) Uiso d . 1 . .
    B B10 0.8521(2) -0.19299(14) 0.37266(15) 0.0463(4) Uani d . 1 . .
    H H10 0.8952(18) -0.1288(13) 0.4032(12) 0.054(4) Uiso d . 1 . .
    B B11 0.9180(2) -0.23517(15) 0.23469(16) 0.0486(4) Uani d . 1 . .
    H H11 1.002(2) -0.1994(14) 0.1743(13) 0.063(5) Uiso d . 1 . .
    B B12 0.7131(2) -0.15303(14) 0.27349(14) 0.0436(4) Uani d . 1 . .
    C C2 0.64183(18) -0.02308(13) 0.22826(12) 0.0467(4) Uani d . 1 . .
    C C3 0.58462(17) 0.07904(13) 0.19784(12) 0.0446(4) Uani d . 1 . .
    C C4 0.51356(16) 0.20251(12) 0.16824(12) 0.0420(3) Uani d . 1 . .
    C C5 0.46196(19) 0.27790(14) 0.25139(15) 0.0503(4) Uani d . 1 . .
    H H5A 0.4757(19) 0.2488(14) 0.3277(14) 0.059(5) Uiso d . 1 . .
    C C6 0.3917(2) 0.39677(15) 0.22449(18) 0.0633(5) Uani d . 1 . .
    H H6A 0.357(2) 0.4489(17) 0.2854(16) 0.078(6) Uiso d . 1 . .
    C C7 0.3720(2) 0.44060(16) 0.11525(18) 0.0662(5) Uani d . 1 . .
    H H7A 0.318(2) 0.5237(19) 0.0958(16) 0.089(6) Uiso d . 1 . .
    C C8 0.4210(2) 0.36716(16) 0.03291(18) 0.0647(5) Uani d . 1 . .
    H H8A 0.408(2) 0.3951(16) -0.0451(16) 0.074(5) Uiso d . 1 . .
    C C9 0.4921(2) 0.24830(15) 0.05830(15) 0.0536(4) Uani d . 1 . .
    H H9A 0.530(2) 0.1947(15) -0.0011(14) 0.062(5) Uiso d . 1 . .
loop_
    _atom_site_aniso_label
    _atom_site_aniso_U_11
    _atom_site_aniso_U_22
    _atom_site_aniso_U_33
    _atom_site_aniso_U_12
    _atom_site_aniso_U_13
    _atom_site_aniso_U_23
    N1 0.0430(7) 0.0412(7) 0.0525(7) -0.0178(6) -0.0068(6) -0.0043(5)
    C11 0.0394(9) 0.0633(11) 0.0709(12) -0.0172(8) -0.0107(9) -0.0057(9)
    C12 0.0600(12) 0.0723(13) 0.0766(13) 0.0020(10) -0.0135(10) 0.0039(10)
    C13 0.0695(13) 0.0592(11) 0.0616(11) -0.0210(10) -0.0051(10) -0.0189(9)
    C14 0.1051(18) 0.0901(16) 0.0746(14) -0.0207(13) 0.0179(13) -0.0270(12)
    C15 0.0741(13) 0.0518(10) 0.0705(12) -0.0272(10) -0.0061(11) 0.0080(9)
    C16 0.1112(18) 0.0705(13) 0.0693(13) -0.0084(12) -0.0202(13) 0.0107(10)
    C17 0.0387(9) 0.0518(10) 0.0590(10) -0.0155(7) -0.0070(8) -0.0048(8)
    C18 0.0640(12) 0.0628(11) 0.0675(11) -0.0110(9) -0.0052(9) -0.0162(9)
    C1 0.0603(10) 0.0321(8) 0.0662(10) -0.0067(7) -0.0200(8) -0.0001(7)
    B2 0.0654(13) 0.0385(9) 0.0701(12) -0.0170(9) -0.0233(10) -0.0037(9)
    B3 0.0587(12) 0.0423(10) 0.0620(12) -0.0061(9) -0.0080(10) -0.0137(9)
    B4 0.0475(11) 0.0417(9) 0.0684(12) -0.0036(8) -0.0184(9) -0.0056(8)
    B5 0.0625(12) 0.0394(9) 0.0506(10) -0.0089(8) -0.0179(9) 0.0007(8)
    B6 0.0575(12) 0.0431(10) 0.0645(12) -0.0158(9) -0.0070(10) 0.0033(9)
    B7 0.0608(12) 0.0420(9) 0.0505(10) -0.0138(8) -0.0177(9) -0.0041(8)
    B8 0.0461(11) 0.0437(10) 0.0675(12) -0.0125(8) -0.0165(9) 0.0008(8)
    B9 0.0509(11) 0.0395(9) 0.0523(10) -0.0063(8) -0.0056(9) -0.0030(8)
    B10 0.0515(10) 0.0353(8) 0.0540(10) -0.0106(8) -0.0171(8) -0.0035(7)
    B11 0.0454(10) 0.0439(9) 0.0554(11) -0.0124(8) -0.0055(8) -0.0056(8)
    B12 0.0453(10) 0.0358(8) 0.0496(10) -0.0092(7) -0.0126(8) -0.0035(7)
    C2 0.0472(9) 0.0422(9) 0.0512(9) -0.0130(7) -0.0127(7) -0.0004(7)
    C3 0.0393(8) 0.0413(8) 0.0530(9) -0.0125(7) -0.0115(7) 0.0025(7)
    C4 0.0329(7) 0.0374(7) 0.0552(9) -0.0127(6) -0.0097(6) 0.0057(7)
    C5 0.0447(9) 0.0457(9) 0.0557(10) -0.0120(7) -0.0045(7) 0.0034(7)
    C6 0.0558(11) 0.0453(9) 0.0826(13) -0.0113(8) -0.0001(10) -0.0065(9)
    C7 0.0557(11) 0.0400(9) 0.0959(15) -0.0129(8) -0.0150(10) 0.0160(10)
    C8 0.0676(12) 0.0563(11) 0.0693(12) -0.0228(9) -0.0242(10) 0.0227(10)
    C9 0.0554(10) 0.0491(9) 0.0581(10) -0.0189(8) -0.0156(8) 0.0055(8)
_geom_special_details
;
All e.s.d.'s (except the e.s.d. in the dihedral angle between two l.s. planes)
are estimated using the full covariance matrix. The cell e.s.d.'s are taken
into account individually in the estimation of e.s.d.'s in distances, angles
and torsion angles; correlations between e.s.d.'s in cell parameters are only
used when they are defined by crystal symmetry. An approximate (isotropic)
treatment of cell e.s.d.'s is used for estimating e.s.d.'s involving l.s.
planes.
;
loop_
    _geom_bond_atom_site_label_1
    _geom_bond_atom_site_label_2
    _geom_bond_site_symmetry_2
    _geom_bond_distance
    _geom_bond_publ_flag
    N1 C13 . 1.511(2) ?
    N1 C17 . 1.5173(19) ?
    N1 C11 . 1.519(2) ?
    N1 C15 . 1.521(2) ?
    C11 C12 . 1.498(2) ?
    C11 H11A . 0.991(19) ?
    C11 H11B . 0.996(19) ?
    C12 H12A . 0.9600 ?
    C12 H12B . 0.9600 ?
    C12 H12C . 0.9600 ?
    C13 C14 . 1.509(3) ?
    C13 H13A . 1.000(19) ?
    C13 H13B . 0.973(19) ?
    C14 H14A . 0.9600 ?
    C14 H14B . 0.9600 ?
    C14 H14C . 0.9600 ?
    C15 C16 . 1.501(3) ?
    C15 H15A . 1.041(19) ?
    C15 H15B . 0.98(2) ?
    C16 H16A . 0.9600 ?
    C16 H16B . 0.9600 ?
    C16 H16C . 0.9600 ?
    C17 C18 . 1.497(2) ?
    C17 H17A . 0.987(17) ?
    C17 H17B . 0.942(17) ?
    C18 H18A . 0.9600 ?
    C18 H18B . 0.9600 ?
    C18 H18C . 0.9600 ?
    C1 B5 . 1.692(2) ?
    C1 B4 . 1.698(3) ?
    C1 B2 . 1.698(2) ?
    C1 B3 . 1.699(3) ?
    C1 B6 . 1.703(3) ?
    C1 H1 . 1.010(17) ?
    B2 B8 . 1.762(3) ?
    B2 B7 . 1.767(3) ?
    B2 B3 . 1.767(3) ?
    B2 B6 . 1.773(3) ?
    B2 H2 . 1.118(16) ?
    B3 B7 . 1.767(3) ?
    B3 B11 . 1.769(3) ?
    B3 B4 . 1.775(3) ?
    B3 H3 . 1.106(17) ?
    B4 B5 . 1.767(3) ?
    B4 B10 . 1.768(2) ?
    B4 B11 . 1.772(3) ?
    B4 H4 . 1.112(17) ?
    B5 B10 . 1.764(2) ?
    B5 B9 . 1.768(3) ?
    B5 B6 . 1.771(3) ?
    B5 H5 . 1.101(16) ?
    B6 B8 . 1.771(3) ?
    B6 B9 . 1.771(3) ?
    B6 H6 . 1.117(17) ?
    B7 B12 . 1.773(2) ?
    B7 B11 . 1.777(3) ?
    B7 B8 . 1.778(3) ?
    B7 H7 . 1.087(15) ?
    B8 B12 . 1.779(2) ?
    B8 B9 . 1.791(3) ?
    B8 H8 . 1.127(17) ?
    B9 B10 . 1.778(3) ?
    B9 B12 . 1.782(3) ?
    B9 H9 . 1.118(16) ?
    B10 B12 . 1.777(2) ?
    B10 B11 . 1.778(3) ?
    B10 H10 . 1.101(15) ?
    B11 B12 . 1.785(3) ?
    B11 H11 . 1.092(16) ?
    B12 C2 . 1.548(2) ?
    C2 C3 . 1.202(2) ?
    C3 C4 . 1.4393(19) ?
    C4 C5 . 1.389(2) ?
    C4 C9 . 1.389(2) ?
    C5 C6 . 1.385(2) ?
    C5 H5A . 0.956(16) ?
    C6 C7 . 1.373(3) ?
    C6 H6A . 0.993(19) ?
    C7 C8 . 1.366(3) ?
    C7 H7A . 0.98(2) ?
    C8 C9 . 1.383(2) ?
    C8 H8A . 0.973(18) ?
    C9 H9A . 0.990(17) ?
loop_
    _geom_angle_atom_site_label_1
    _geom_angle_atom_site_label_2
    _geom_angle_atom_site_label_3
    _geom_angle_site_symmetry_1
    _geom_angle_site_symmetry_3
    _geom_angle
    _geom_angle_publ_flag
    C13 N1 C17 . . 106.34(12) ?
    C13 N1 C11 . . 110.83(14) ?
    C17 N1 C11 . . 110.72(13) ?
    C13 N1 C15 . . 111.48(14) ?
    C17 N1 C15 . . 111.00(13) ?
    C11 N1 C15 . . 106.54(13) ?
    C12 C11 N1 . . 115.71(14) ?
    C14 C13 N1 . . 115.43(16) ?
    C16 C15 N1 . . 115.55(16) ?
    C18 C17 N1 . . 116.43(13) ?
    C3 C2 B12 . . 177.15(16) ?
    C2 C3 C4 . . 176.64(17) ?
    C5 C4 C9 . . 118.84(14) ?
    C5 C4 C3 . . 119.59(14) ?
    C9 C4 C3 . . 121.55(14) ?
    C6 C5 C4 . . 120.32(16) ?
    C7 C6 C5 . . 120.04(19) ?
    C8 C7 C6 . . 120.15(17) ?
    C7 C8 C9 . . 120.53(18) ?
    C8 C9 C4 . . 120.11(18) ?
loop_
    _geom_torsion_atom_site_label_1
    _geom_torsion_atom_site_label_2
    _geom_torsion_atom_site_label_3
    _geom_torsion_atom_site_label_4
    _geom_torsion_site_symmetry_1
    _geom_torsion_site_symmetry_2
    _geom_torsion_site_symmetry_3
    _geom_torsion_site_symmetry_4
    _geom_torsion
    _geom_torsion_publ_flag
    C2 C3 C4 C5 . . . . 8(3) ?
    C2 C3 C4 C9 . . . . -171(3) ?
    C9 C4 C5 C6 . . . . -0.6(2) ?
    C3 C4 C5 C6 . . . . -179.29(14) ?
    C4 C5 C6 C7 . . . . 0.4(3) ?
    C5 C6 C7 C8 . . . . 0.2(3) ?
    C6 C7 C8 C9 . . . . -0.5(3) ?
    C7 C8 C9 C4 . . . . 0.2(3) ?
    C5 C4 C9 C8 . . . . 0.3(2) ?
    C3 C4 C9 C8 . . . . 178.98(15) ?
data_global
_journal_date_recd_electronic     2009-03-23
_journal_date_accepted     2009-04-07
_journal_name_full     'Acta Crystallographica, Section E'
_journal_year     2009
_journal_volume     65
_journal_issue      5
_journal_page_first     o1048
_journal_page_last     o1048
_journal_paper_category     QO
_journal_coeditor_code     BR2103
_publ_contact_author_name     'Maik Finze'
_publ_contact_author_address
;    Institut f\"ur Anorganische Chemie und Strukturchemie II
     Heinrich Heine Universit\"at D\"usseldorf
     Universit\"atsstrasse 1
     D-40225 D\"usseldorf
     Germany
;
_publ_contact_author_email     'maik.finze@uni-duesseldorf.de'
_publ_contact_author_fax     '049 211 81 14133'
_publ_contact_author_phone     '049 211 81 13144'
_publ_section_title
;
Tetraethylammonium 12-phenylethynylcarba-<i>closo</i>-dodecaborate,
[Et~4~N][12-PhCC-<i>closo</i>-CB~11~H~11~]
;
loop_
    _publ_author_name
    _publ_author_address
    'Maik Finze'
;    Institut f\"ur Anorganische Chemie und Strukturchemie II
     Heinrich-Heine-Universit\"at D\"usseldorf
     Universit\"atsstrasse 1
     D-40225 D\"usseldorf
     Germany
;
    'Guido J. Rei\&s'
;    Institut f\"ur Anorganische Chemie und Strukturchemie II
     Heinrich-Heine-Universit\"at D\"usseldorf
     Universit\"atsstrasse 1
     D-40225 D\"usseldorf
     Germany
;
_publ_section_synopsis     .
