# Supplementary material for: Tetra­ethyl­ammonium 12-phenyl­ethynylcarba-closo-dodeca­borate, [Et4N][12-PhCC-closo-CB11H11]
Source: Acta Crystallogr Sect E Struct Rep Online. 2009 Apr 18;65(Pt 5):o1048. doi: 10.1107/S1600536809013300 (PMC2977730; doi:10.1107/S1600536809013300)
Supplement: Supplementary file 2 [file e-65-o1048-Isup2.hkl]

# 
# h,k,l, Fc-squared, Fo-squared, sigma(Fo-squared) and status flag 
# 
data_I
_shelx_title ' ' 
_shelx_refln_list_code          4 
_shelx_F_calc_maximum       90.57 
_exptl_crystal_F_000       400.00 
_reflns_d_resolution_high  0.8410 
 
loop_ 
 _symmetry_equiv_pos_as_xyz 
 'x, y, z' 
 '-x, -y, -z' 
 
_cell_length_a     8.8201 
_cell_length_b    12.0929 
_cell_length_c    12.1858 
_cell_angle_alpha  81.032 
_cell_angle_beta   79.899 
_cell_angle_gamma  71.553 
 
_shelx_F_squared_multiplier     1.000 
 
loop_ 
 _refln_index_h 
 _refln_index_k 
 _refln_index_l 
 _refln_F_squared_calc 
 _refln_F_squared_meas 
 _refln_F_squared_sigma 
 _refln_observed_status 
   3   0   0      254.60      230.80      5.44 o 
   4   0   0      145.74      146.75      3.80 o 
   5   0   0      111.49      101.13      2.08 o 
   6   0   0      100.50      102.24      3.10 o 
   7   0   0        1.63        1.11      0.45 o 
   8   0   0        6.99        4.12      0.84 o 
   9   0   0       28.93       26.38      1.24 o 
  -9   1   0        1.95        0.64      0.59 o 
  -8   1   0        1.81        0.12      0.63 o 
  -7   1   0       19.75       22.39      1.38 o 
  -6   1   0      188.39      211.94      6.80 o 
  -5   1   0      164.49      161.18      5.64 o 
  -4   1   0      218.13      224.46      5.46 o 
  -3   1   0       15.34       16.46      0.62 o 
  -2   1   0      856.46      809.80     42.38 o 
   3   1   0     1150.15     1083.19     28.24 o 
   4   1   0       11.79        7.12      0.37 o 
   5   1   0       10.57        8.97      0.37 o 
   6   1   0        2.29        1.97      0.45 o 
   7   1   0       34.14       30.90      0.95 o 
   8   1   0       52.46       51.44      1.08 o 
   9   1   0        8.79        8.65      1.33 o 
  10   1   0        0.43        0.73      1.01 o 
  -9   2   0        0.19        0.00      0.69 o 
  -8   2   0        2.65        1.44      0.62 o 
  -7   2   0       20.22       20.25      0.88 o 
  -6   2   0        4.55        3.03      0.62 o 
  -5   2   0       92.78       92.94      1.74 o 
  -4   2   0        6.87        5.34      0.53 o 
  -3   2   0        0.39        0.40      0.41 o 
  -2   2   0        5.12        4.80      0.52 o 
   2   2   0     5420.55     5348.56     73.01 o 
   3   2   0     2251.40     2251.16     15.37 o 
   4   2   0     1060.75     1084.23     11.51 o 
   5   2   0      216.12      215.03      1.38 o 
   6   2   0       62.93       62.13      0.92 o 
   7   2   0       66.81       59.22      1.14 o 
   8   2   0       13.05       14.80      1.30 o 
   9   2   0        0.17        0.00      0.80 o 
  10   2   0        0.50        0.00      1.36 o 
  -8   3   0        0.77        0.04      0.95 o 
  -7   3   0        3.83        3.74      0.68 o 
  -6   3   0        0.66        0.84      0.54 o 
  -5   3   0        3.13        0.95      0.56 o 
  -4   3   0        1.13        0.73      0.61 o 
  -3   3   0        7.07        5.69      0.65 o 
  -2   3   0        0.18        0.95      0.36 o 
  -1   3   0      785.34      670.75     35.53 o 
   0   3   0      764.79      651.09      2.95 o 
   1   3   0      605.86      569.18      7.61 o 
   2   3   0      168.60      162.01      1.19 o 
   3   3   0        9.46       13.33      0.32 o 
   4   3   0        1.23        1.05      0.23 o 
   5   3   0      761.02      747.40     14.60 o 
   6   3   0       94.16       99.22      2.51 o 
   7   3   0       65.47       71.70      2.26 o 
   8   3   0       82.58       89.02      6.53 o 
   9   3   0        0.39        0.62      0.82 o 
  10   3   0       11.83       14.93      1.60 o 
  -8   4   0        6.72        5.37      1.01 o 
  -7   4   0        4.64        3.41      0.81 o 
  -6   4   0       21.68       20.41      0.99 o 
  -5   4   0       27.97       20.14      1.45 o 
  -4   4   0        7.19        7.29      0.72 o 
  -3   4   0      423.18      420.10     12.09 o 
  -2   4   0       49.15       50.75      3.21 o 
  -1   4   0      482.49      468.39     30.44 o 
   0   4   0       63.77       74.28      9.65 o 
   1   4   0        0.23        0.66      0.33 o 
   2   4   0       67.49       71.86      0.81 o 
   3   4   0       35.12       34.20      0.82 o 
   4   4   0      357.64      345.64      6.30 o 
   5   4   0      120.35      114.74      1.73 o 
   6   4   0       24.11       25.31      1.05 o 
   7   4   0      473.86      544.34      5.83 o 
   8   4   0       37.48       38.18      1.52 o 
   9   4   0        7.72        5.24      1.03 o 
  10   4   0        0.09        0.61      0.98 o 
  -8   5   0        1.28        1.17      1.01 o 
  -7   5   0       65.88       68.97      1.91 o 
  -6   5   0        5.20        4.08      0.76 o 
  -5   5   0       26.81       22.37      1.08 o 
  -4   5   0       67.73       59.21      1.95 o 
  -3   5   0       48.89       48.85      1.71 o 
  -2   5   0        2.66        3.32      0.72 o 
  -1   5   0       57.71       61.83      4.92 o 
   0   5   0      633.56      660.97     47.44 o 
   1   5   0      287.74      298.58     34.56 o 
   2   5   0       79.02       84.58      0.96 o 
   3   5   0       98.93      122.38      1.69 o 
   4   5   0      184.82      187.55      3.12 o 
   5   5   0       21.70       16.37      0.47 o 
   6   5   0        3.19        2.94      0.54 o 
   7   5   0        4.52        2.76      0.80 o 
   8   5   0      157.67      151.60      3.81 o 
   9   5   0       33.95       35.36      2.43 o 
  10   5   0        2.14        0.40      0.98 o 
  -7   6   0        4.79        5.52      1.20 o 
  -6   6   0       85.76       94.94      2.23 o 
  -5   6   0       24.37       23.07      1.10 o 
  -4   6   0       74.08       66.38      1.93 o 
  -3   6   0      117.78      118.35      4.30 o 
  -2   6   0       98.71      100.31      4.06 o 
  -1   6   0      379.20      379.07     21.54 o 
   0   6   0       51.61       52.31      2.51 o 
   1   6   0      141.81      147.70      5.01 o 
   2   6   0       43.07       41.39      0.63 o 
   3   6   0        3.13        0.66      0.23 o 
   4   6   0       63.89       51.65      0.58 o 
   5   6   0       25.55       24.78      0.54 o 
   6   6   0       64.55       61.11      0.75 o 
   7   6   0       50.53       41.52      1.44 o 
   8   6   0        2.05        1.69      0.68 o 
   9   6   0       64.18       71.12      5.38 o 
  10   6   0        7.54        4.86      1.26 o 
  -7   7   0       36.20       43.04      2.00 o 
  -6   7   0       26.11       28.54      3.32 o 
  -5   7   0       12.20       15.80      2.79 o 
  -4   7   0        2.91        1.26      0.54 o 
  -3   7   0       86.05       79.01      3.89 o 
  -2   7   0      106.56      102.72      1.80 o 
  -1   7   0       17.06       15.23      0.72 o 
   0   7   0       51.76       45.20      1.11 o 
   1   7   0      150.51      164.04      1.12 o 
   2   7   0       71.36       63.55      1.29 o 
   3   7   0       48.66       61.37      0.65 o 
   4   7   0        0.53        0.77      0.26 o 
   5   7   0      222.74      241.85      4.85 o 
   6   7   0       17.67       17.87      0.62 o 
   7   7   0       13.02       12.19      0.95 o 
   8   7   0        5.67        3.92      0.69 o 
   9   7   0        5.61        4.47      0.89 o 
  10   7   0       11.69        9.04      1.45 o 
  -6   8   0       16.83       18.19      2.41 o 
  -5   8   0       41.99       42.91      2.42 o 
  -4   8   0        3.52        1.81      0.80 o 
  -3   8   0        1.90        0.88      0.42 o 
  -2   8   0       26.03       18.67      1.19 o 
  -1   8   0       20.39       20.99      0.90 o 
   0   8   0       34.41       34.71      0.68 o 
   1   8   0      181.50      198.34      2.14 o 
   2   8   0       16.41       16.01      0.52 o 
   3   8   0       12.70       14.22      0.48 o 
   4   8   0       37.96       38.54      0.88 o 
   5   8   0      159.10      147.27      2.47 o 
   6   8   0       52.91       48.20      0.92 o 
   7   8   0        4.06        3.80      0.56 o 
   8   8   0       47.01       59.14      2.39 o 
   9   8   0       17.51       16.55      1.22 o 
  -5   9   0       63.20       64.46      7.30 o 
  -4   9   0        1.43        0.90      0.95 o 
  -3   9   0        8.00        7.17      0.71 o 
  -2   9   0      100.89       91.14      5.16 o 
  -1   9   0        2.58        0.38      0.37 o 
   0   9   0       23.36       22.75      1.22 o 
   1   9   0       16.31       13.42      1.15 o 
   2   9   0       50.13       46.84      1.38 o 
   3   9   0      131.57      135.86      1.19 o 
   4   9   0      102.46       94.40      1.79 o 
   5   9   0      100.20       96.61      1.07 o 
   6   9   0       38.12       42.05      1.47 o 
   7   9   0       38.35       35.03      0.80 o 
   8   9   0        0.12        0.00      0.86 o 
   9   9   0        1.84        0.81      0.96 o 
  -4  10   0       17.44       16.18      1.45 o 
  -3  10   0       18.58       16.23      1.35 o 
  -2  10   0        6.15        4.69      0.74 o 
  -1  10   0        0.50        0.22      0.39 o 
   0  10   0       13.01       10.85      0.54 o 
   1  10   0       46.50       40.76      1.41 o 
   2  10   0       56.96       51.39      1.61 o 
   3  10   0      102.06       94.72      2.61 o 
   4  10   0        0.50        0.38      0.35 o 
   5  10   0      102.06      106.63      1.44 o 
   6  10   0        0.94        0.99      0.38 o 
   7  10   0        0.02        0.86      0.45 o 
   8  10   0        0.32        0.82      0.60 o 
   9  10   0        0.03        1.21      0.80 o 
  -3  11   0        0.30        0.09      0.65 o 
  -2  11   0        1.37        1.08      0.57 o 
  -1  11   0        2.87        1.25      0.44 o 
   0  11   0        6.41        4.02      0.47 o 
   1  11   0      100.02      103.82      2.63 o 
   2  11   0        0.15        0.50      0.36 o 
   3  11   0        0.07        0.02      0.35 o 
   4  11   0       26.15       20.70      0.79 o 
   5  11   0       82.01       85.92      1.62 o 
   6  11   0        1.95        1.39      0.51 o 
   7  11   0       12.31       11.31      1.02 o 
   8  11   0        1.07        0.92      0.80 o 
  -2  12   0        4.18        3.80      0.87 o 
  -1  12   0       31.55       36.52      1.61 o 
   0  12   0       23.95       27.49      1.04 o 
   1  12   0        2.47        1.82      0.46 o 
   2  12   0       20.52       23.71      0.78 o 
   3  12   0        8.16        6.78      0.62 o 
   4  12   0        7.87        6.48      0.59 o 
   5  12   0       63.68       68.10      1.25 o 
   6  12   0        1.18        0.78      0.62 o 
   7  12   0       16.37       18.06      1.00 o 
  -1  13   0        0.78        0.00      0.84 o 
   0  13   0        0.42        0.09      0.57 o 
   1  13   0        3.52        2.72      0.52 o 
   2  13   0        2.40        1.97      0.49 o 
   3  13   0       20.54       19.10      0.80 o 
   4  13   0        1.94        1.17      0.49 o 
   5  13   0        1.75        0.73      0.58 o 
   6  13   0       43.86       46.25      1.46 o 
   2  14   0       11.73       11.17      0.79 o 
   3  14   0        6.36        4.51      0.66 o 
   4  14   0        0.46        0.65      0.52 o 
  -3 -14   1        1.91        1.87      0.53 o 
  -6 -13   1       24.71       24.89      1.21 o 
  -5 -13   1        5.08        5.05      0.75 o 
  -4 -13   1       44.57       50.34      1.13 o 
  -3 -13   1        0.14        0.21      0.50 o 
  -2 -13   1        3.70        1.97      0.50 o 
  -1 -13   1        3.13        1.29      0.45 o 
   0 -13   1        1.85        1.12      0.61 o 
  -7 -12   1        2.43        2.03      0.67 o 
  -6 -12   1        0.44        0.50      0.68 o 
  -5 -12   1       51.49       54.70      1.50 o 
  -4 -12   1       90.01      103.55      1.29 o 
  -3 -12   1       12.22        9.19      0.63 o 
  -2 -12   1        0.14        0.36      0.41 o 
  -1 -12   1       44.89       45.33      0.89 o 
   0 -12   1        7.41        7.53      0.75 o 
   1 -12   1        3.49        5.30      1.14 o 
   2 -12   1        0.01        0.11      0.79 o 
  -8 -11   1        9.91        8.10      0.83 o 
  -7 -11   1       28.62       31.18      1.01 o 
  -6 -11   1       13.17       11.91      0.92 o 
  -5 -11   1        6.17        4.96      0.97 o 
  -4 -11   1       23.51       24.10      0.73 o 
  -3 -11   1       11.00       10.15      0.62 o 
  -2 -11   1        9.53        8.75      0.59 o 
  -1 -11   1       11.76       10.24      0.63 o 
   0 -11   1        0.51        0.95      0.41 o 
   1 -11   1       34.29       32.42      1.33 o 
   2 -11   1        2.42        2.15      0.75 o 
   3 -11   1        7.20        5.79      1.25 o 
  -8 -10   1        1.61        1.08      0.76 o 
  -7 -10   1        9.95        9.27      0.77 o 
  -6 -10   1       17.91       18.08      0.82 o 
  -5 -10   1       34.26       33.74      0.95 o 
  -4 -10   1        1.38        1.07      0.36 o 
  -3 -10   1        0.45        0.24      0.37 o 
  -2 -10   1       23.50       22.58      0.67 o 
  -1 -10   1       21.82       15.83      0.62 o 
   0 -10   1      115.49      112.70      1.27 o 
   1 -10   1       22.40       19.59      0.77 o 
   2 -10   1       61.23       63.67      4.06 o 
   3 -10   1        0.00        0.67      0.62 o 
   4 -10   1       25.79       27.72      2.61 o 
  -9  -9   1        8.68        8.48      1.50 o 
  -8  -9   1        5.01        4.52      1.13 o 
  -7  -9   1       21.35       20.34      1.00 o 
  -6  -9   1        2.10        1.09      0.43 o 
  -5  -9   1       44.95       41.10      0.97 o 
  -4  -9   1       16.03       16.59      0.58 o 
  -3  -9   1      432.39      443.22      4.02 o 
  -2  -9   1       25.87       21.62      0.62 o 
  -1  -9   1       18.34       15.84      0.56 o 
   0  -9   1       87.12       86.99      1.03 o 
   1  -9   1       64.19       61.37      1.12 o 
   2  -9   1        2.16        0.69      0.58 o 
   3  -9   1       15.62       11.03      1.05 o 
   4  -9   1        9.31        6.70      0.97 o 
   5  -9   1        4.29        6.38      2.37 o 
  -9  -8   1       16.52       19.33      1.34 o 
  -8  -8   1       13.47       16.01      1.13 o 
  -7  -8   1       16.57       15.51      1.16 o 
  -6  -8   1        1.03        0.66      0.37 o 
  -5  -8   1        2.80        1.64      0.41 o 
  -4  -8   1       90.45       86.14      0.95 o 
  -3  -8   1        0.88        1.50      0.33 o 
  -2  -8   1      386.71      410.57      3.46 o 
  -1  -8   1        8.18        6.01      0.49 o 
   0  -8   1        8.37        7.71      0.45 o 
   1  -8   1      127.96      119.81      4.71 o 
   2  -8   1       35.08       30.99      1.42 o 
   3  -8   1        0.38        0.38      0.45 o 
   4  -8   1       56.84       49.41      1.37 o 
   5  -8   1       13.84       14.69      1.45 o 
   6  -8   1       49.58       57.22      2.81 o 
  -9  -7   1       15.68       14.20      1.24 o 
  -8  -7   1        2.94        1.80      0.69 o 
  -7  -7   1       14.55       14.19      0.97 o 
  -6  -7   1        4.24        3.84      0.60 o 
  -5  -7   1        4.95        6.30      0.70 o 
  -4  -7   1        7.25        5.81      0.42 o 
  -3  -7   1      626.25      645.66      4.87 o 
  -2  -7   1        9.49        9.09      0.39 o 
  -1  -7   1      308.04      338.88      3.30 o 
   0  -7   1        4.94        4.22      0.30 o 
   1  -7   1        0.40        0.24      0.24 o 
   2  -7   1        5.75        3.95      0.48 o 
   3  -7   1        5.01        4.92      0.56 o 
   4  -7   1        4.35        2.88      0.56 o 
   5  -7   1       56.32       54.71      1.69 o 
   6  -7   1       51.89       56.77      1.82 o 
   7  -7   1       66.24       77.99      2.99 o 
 -10  -6   1       18.75       20.17      1.92 o 
  -9  -6   1        6.18        6.68      0.94 o 
  -8  -6   1        0.03        0.57      0.61 o 
  -7  -6   1        0.02        0.28      0.51 o 
  -6  -6   1       25.62       24.57      0.79 o 
  -5  -6   1        9.46        7.42      0.42 o 
  -4  -6   1       26.55       18.08      0.46 o 
  -3  -6   1      225.66      227.05      1.24 o 
  -2  -6   1       71.23       67.56      0.68 o 
  -1  -6   1       73.02       89.83      1.79 o 
   0  -6   1      783.28      872.58      4.64 o 
   1  -6   1       34.95       39.74      0.86 o 
   2  -6   1       12.20       12.84      0.80 o 
   3  -6   1       17.89       11.31      0.60 o 
   4  -6   1        6.69        5.08      0.53 o 
   5  -6   1        6.05        4.57      0.79 o 
   6  -6   1       41.23       41.25      1.65 o 
   7  -6   1       19.50       21.76      1.52 o 
 -10  -5   1       55.93       72.01      8.82 o 
  -9  -5   1       96.94      111.46      4.79 o 
  -8  -5   1        0.01        0.28      0.63 o 
  -7  -5   1      183.71      192.69      2.31 o 
  -6  -5   1       34.57       36.29      0.69 o 
  -5  -5   1       29.62       33.32      0.78 o 
  -4  -5   1        8.07        9.47      0.42 o 
  -3  -5   1        0.23        0.30      0.31 o 
  -2  -5   1       34.10       36.48      0.62 o 
  -1  -5   1     1954.56     2151.88     24.46 o 
   0  -5   1        7.36        5.12      0.55 o 
   1  -5   1       11.43       13.22      0.73 o 
   2  -5   1      430.62      474.75     31.67 o 
   3  -5   1        1.04        0.44      0.31 o 
   4  -5   1      324.49      302.28      9.21 o 
   5  -5   1        6.08        4.34      0.73 o 
   6  -5   1        0.78        0.28      0.76 o 
   7  -5   1       38.24       40.19      1.40 o 
   8  -5   1       21.95       25.20      1.30 o 
 -10  -4   1        0.15        0.48      1.07 o 
  -9  -4   1        7.73        6.83      1.13 o 
  -8  -4   1       19.51       19.01      0.99 o 
  -7  -4   1       16.29       18.93      1.80 o 
  -6  -4   1       26.49       27.21      1.16 o 
  -5  -4   1       38.57       37.85      1.14 o 
  -4  -4   1      183.74      198.31      4.37 o 
  -3  -4   1       42.19       48.20      1.83 o 
  -2  -4   1       69.27       66.28      1.10 o 
  -1  -4   1      130.77      122.50      0.79 o 
   0  -4   1      381.85      447.25      3.83 o 
   1  -4   1      221.34      242.77      5.41 o 
   2  -4   1        8.31       10.86      0.95 o 
   3  -4   1       15.49       14.69      0.67 o 
   4  -4   1        0.04        0.33      0.54 o 
   5  -4   1      183.33      184.05      1.86 o 
   6  -4   1       20.05       19.94      1.27 o 
   7  -4   1        2.92        1.21      0.74 o 
   8  -4   1        1.68        0.45      0.70 o 
 -10  -3   1        0.67        1.62      0.99 o 
  -9  -3   1        2.68        2.34      0.94 o 
  -8  -3   1        0.01        0.75      0.79 o 
  -7  -3   1       26.63       29.29      1.07 o 
  -6  -3   1      935.54      990.64     40.18 o 
  -5  -3   1      277.23      281.38      5.59 o 
  -4  -3   1     1271.89     1445.34     18.70 o 
  -3  -3   1        0.01        1.64      0.44 o 
  -2  -3   1      462.05      451.99     24.76 o 
  -1  -3   1       91.89       70.93      2.40 o 
   0  -3   1      371.34      371.38      3.09 o 
   1  -3   1       27.02       35.07      1.68 o 
   2  -3   1      411.26      410.00     40.51 o 
   3  -3   1      207.21      228.35      7.50 o 
   4  -3   1      119.92      108.70      2.77 o 
   5  -3   1      122.06      130.85      2.68 o 
   6  -3   1        0.56        0.06      0.56 o 
   7  -3   1        6.67        5.32      0.82 o 
   8  -3   1        0.23        0.00      0.81 o 
   9  -3   1        0.33        0.00      0.96 o 
 -10  -2   1       19.76       21.94      2.01 o 
  -9  -2   1       10.55       12.29      1.48 o 
  -8  -2   1        0.50        0.61      0.73 o 
  -7  -2   1        0.09        0.00      0.41 o 
  -6  -2   1      116.77      110.10      3.44 o 
  -5  -2   1      122.62      116.91      2.56 o 
  -4  -2   1      300.16      306.87      1.65 o 
  -3  -2   1       10.24        7.07      0.33 o 
  -2  -2   1      245.59      226.22     10.96 o 
   1  -2   1       86.79       77.66      5.03 o 
   2  -2   1        1.88        2.72      0.31 o 
   3  -2   1        1.40        3.07      0.35 o 
   4  -2   1       24.80       18.29      0.58 o 
   5  -2   1      118.07      113.34      3.97 o 
   6  -2   1        4.85        4.01      0.65 o 
   7  -2   1       89.58       81.76      1.88 o 
   8  -2   1        6.61        4.47      1.04 o 
   9  -2   1        7.21        6.66      1.12 o 
  -9  -1   1        0.66        0.00      0.89 o 
  -8  -1   1        3.28        2.05      0.64 o 
  -7  -1   1      116.50      118.47      4.36 o 
  -6  -1   1      179.25      181.25      4.67 o 
  -5  -1   1       26.29       27.36      0.79 o 
  -4  -1   1      372.30      402.01      6.00 o 
  -3  -1   1     1232.34     1216.48     25.85 o 
  -2  -1   1     8202.39     7915.07     69.70 o 
   2  -1   1      194.26      190.92      4.63 o 
   3  -1   1       89.85       87.53      2.63 o 
   4  -1   1       21.31       19.88      0.67 o 
   5  -1   1       15.67       18.75      0.69 o 
   6  -1   1      119.80       96.78      1.36 o 
   7  -1   1       80.31       69.33      2.11 o 
   8  -1   1        0.00        0.01      0.39 o 
   9  -1   1        0.64        0.40      0.85 o 
  -9   0   1        0.14        0.15      0.66 o 
  -8   0   1       13.86        9.87      0.69 o 
  -7   0   1       25.58       23.69      0.80 o 
  -6   0   1        4.63        4.95      0.45 o 
  -5   0   1       32.69       38.11      0.88 o 
  -4   0   1       48.36       47.78      0.97 o 
  -3   0   1       67.14       58.85      1.16 o 
  -2   0   1     1092.51     1025.28      8.84 o 
   3   0   1      188.10      181.30      4.37 o 
   4   0   1      688.64      733.69     14.83 o 
   5   0   1       94.16       90.46      2.13 o 
   6   0   1      517.27      509.25     11.40 o 
   7   0   1      265.34      265.27      9.02 o 
   8   0   1        1.19        0.41      0.48 o 
   9   0   1        7.09        2.90      0.90 o 
  -9   1   1        0.08        0.00      0.63 o 
  -8   1   1        1.07        0.77      0.49 o 
  -7   1   1       21.04       18.29      0.91 o 
  -6   1   1        4.83        4.12      0.58 o 
  -5   1   1       66.52       62.91      2.32 o 
  -4   1   1        6.77        6.11      0.36 o 
  -3   1   1        0.20        0.22      0.12 o 
  -2   1   1      127.55      133.84      3.34 o 
   3   1   1     1959.96     1921.19     40.19 o 
   4   1   1        2.68        0.28      0.09 o 
   5   1   1      511.75      556.02      8.52 o 
   6   1   1      120.90      103.07      1.85 o 
   7   1   1       31.08       34.18      1.34 o 
   8   1   1       20.57       19.15      1.25 o 
   9   1   1        4.96        2.82      1.15 o 
  10   1   1        0.19        0.00      0.98 o 
  -9   2   1        0.30        0.28      0.77 o 
  -8   2   1        0.67        0.60      0.63 o 
  -7   2   1        1.74        0.50      0.49 o 
  -6   2   1        6.34        5.63      0.59 o 
  -5   2   1        4.93        4.35      0.54 o 
  -4   2   1      246.08      232.91      7.30 o 
  -3   2   1       17.04       18.48      0.79 o 
  -2   2   1      218.55      206.07      1.41 o 
  -1   2   1       83.13       81.27      1.21 o 
   3   2   1     1164.86     1175.04     21.53 o 
   4   2   1      947.23      965.33     24.22 o 
   5   2   1      343.33      340.39      5.55 o 
   6   2   1       33.35       30.32      1.13 o 
   7   2   1        1.03        0.62      0.45 o 
   8   2   1        4.37        2.55      0.83 o 
   9   2   1        3.00        1.84      1.00 o 
  10   2   1        0.93        0.00      0.94 o 
  -8   3   1        0.32        0.61      0.77 o 
  -7   3   1        0.05        0.07      0.74 o 
  -6   3   1        3.67        2.48      0.54 o 
  -5   3   1      268.67      284.55      9.65 o 
  -4   3   1       11.64        9.41      0.53 o 
  -3   3   1       59.18       65.84      1.93 o 
  -2   3   1        2.63        3.22      0.37 o 
  -1   3   1      156.66      148.79      1.69 o 
   0   3   1        2.04        0.73      0.28 o 
   2   3   1      190.79      180.88      5.94 o 
   3   3   1      566.26      557.35     12.23 o 
   4   3   1      267.80      281.61      6.61 o 
   5   3   1      455.53      459.27      7.33 o 
   6   3   1      115.33      132.74      4.53 o 
   7   3   1       29.56       25.85      1.20 o 
   8   3   1       14.12       12.85      1.09 o 
   9   3   1        9.87        5.84      1.14 o 
  10   3   1        4.09        1.81      0.96 o 
  -8   4   1       32.62       38.49      3.42 o 
  -7   4   1        1.56        1.26      0.77 o 
  -6   4   1        0.98        0.53      0.68 o 
  -5   4   1        7.07        6.90      1.12 o 
  -4   4   1       82.07       79.38      1.27 o 
  -3   4   1        5.44        6.29      0.43 o 
  -2   4   1      134.49      155.04      5.31 o 
  -1   4   1       46.90       41.20      3.04 o 
   0   4   1       16.58       12.30      1.45 o 
   1   4   1      170.39      139.91      8.89 o 
   2   4   1       97.92       92.47      6.06 o 
   3   4   1      207.76      208.56      7.64 o 
   4   4   1       28.52       27.90      0.74 o 
   5   4   1      213.04      216.30      8.16 o 
   6   4   1      701.23      762.97     30.22 o 
   7   4   1      219.05      225.22      6.41 o 
   8   4   1      157.87      150.98      2.30 o 
   9   4   1        1.73        0.00      0.80 o 
  10   4   1        0.27        0.60      0.92 o 
  -8   5   1        6.33        5.57      1.34 o 
  -7   5   1        2.46        1.53      0.92 o 
  -6   5   1       39.81       41.54      2.82 o 
  -5   5   1        9.91        9.32      1.05 o 
  -4   5   1       27.98       25.54      0.98 o 
  -3   5   1       77.36       68.51      2.58 o 
  -2   5   1        1.64        1.33      0.30 o 
  -1   5   1       68.45       57.32      5.21 o 
   0   5   1       54.55       56.27      1.17 o 
   1   5   1      114.95       97.66      6.96 o 
   2   5   1        1.19        1.39      0.40 o 
   3   5   1        1.97        1.63      0.33 o 
   4   5   1        0.00        0.38      0.33 o 
   5   5   1       36.18       30.77      0.61 o 
   6   5   1      250.92      251.84      6.16 o 
   7   5   1        0.33        0.00      0.51 o 
   8   5   1        1.44        0.87      0.59 o 
   9   5   1        8.41        7.24      0.87 o 
  10   5   1        0.02        0.59      0.72 o 
  -7   6   1        1.91        1.81      0.94 o 
  -6   6   1        1.33        0.24      0.80 o 
  -5   6   1       16.74       12.52      1.17 o 
  -4   6   1      230.14      235.42      6.84 o 
  -3   6   1        0.78        0.48      0.35 o 
  -2   6   1      104.94       95.01      3.67 o 
  -1   6   1       97.46       94.79      2.96 o 
   0   6   1       11.95        8.39      0.37 o 
   1   6   1      100.96      109.90      4.43 o 
   2   6   1      225.71      235.92      5.72 o 
   3   6   1        5.80        3.63      0.28 o 
   4   6   1        0.05        0.25      0.19 o 
   5   6   1      175.09      167.58      1.92 o 
   6   6   1        7.30        6.59      0.44 o 
   7   6   1       39.72       32.27      1.39 o 
   8   6   1       70.47       75.97      1.47 o 
   9   6   1      104.73      111.97     10.47 o 
  10   6   1       30.05       21.47      1.70 o 
  -7   7   1        0.60        1.11      1.42 o 
  -6   7   1       93.01      113.27      2.52 o 
  -5   7   1       55.27       60.63      2.59 o 
  -4   7   1       11.88       12.94      1.14 o 
  -3   7   1      286.08      281.19     12.24 o 
  -2   7   1       76.70       72.70      2.69 o 
  -1   7   1       88.39       84.65      2.92 o 
   0   7   1        7.73        6.44      0.34 o 
   1   7   1       26.30       24.65      0.86 o 
   2   7   1        3.70        1.91      0.27 o 
   3   7   1       10.20        9.92      0.39 o 
   4   7   1       15.25       10.39      0.40 o 
   5   7   1        6.22        7.02      0.40 o 
   6   7   1       54.18       54.95      1.11 o 
   7   7   1       26.08       26.31      1.00 o 
   8   7   1        1.21        1.14      0.50 o 
   9   7   1        0.80        0.88      0.83 o 
  10   7   1        9.08        8.42      1.56 o 
  -6   8   1        0.98        2.60      1.04 o 
  -5   8   1       53.60       60.30      1.85 o 
  -4   8   1       25.07       23.84      1.52 o 
  -3   8   1        9.99        7.23      0.80 o 
  -2   8   1       33.84       34.68      2.14 o 
  -1   8   1        2.10        3.00      0.40 o 
   0   8   1        0.15        0.59      0.32 o 
   1   8   1      313.32      306.61      7.60 o 
   2   8   1      347.75      328.78      7.73 o 
   3   8   1      109.80      110.97      2.81 o 
   4   8   1       85.08       79.36      1.39 o 
   5   8   1        0.29        0.43      0.31 o 
   6   8   1        1.58        1.52      0.37 o 
   7   8   1       40.04       36.50      0.74 o 
   8   8   1        0.00        0.00      0.86 o 
   9   8   1       47.03       55.64      2.70 o 
  10   8   1        3.99        3.71      1.06 o 
  -5   9   1       46.61       51.81      4.90 o 
  -4   9   1       57.15       53.78      9.09 o 
  -3   9   1        1.34        0.38      0.50 o 
  -2   9   1       76.01       78.62      6.57 o 
  -1   9   1        1.65        0.00      0.42 o 
   0   9   1        0.01        0.09      0.31 o 
   1   9   1      828.80      847.10     28.08 o 
   2   9   1       36.54       32.77      1.31 o 
   3   9   1      140.16      132.82      3.52 o 
   4   9   1       25.70       23.44      0.72 o 
   5   9   1        0.01        0.16      0.33 o 
   6   9   1        5.67        7.53      0.57 o 
   7   9   1        0.15        0.96      0.45 o 
   8   9   1        0.04        0.12      0.79 o 
   9   9   1        0.19        0.27      0.98 o 
  -4  10   1        5.75        5.93      1.23 o 
  -3  10   1        0.02        0.48      0.61 o 
  -2  10   1        2.92        1.84      0.58 o 
  -1  10   1        2.81        1.61      0.42 o 
   0  10   1        4.94        2.78      0.44 o 
   1  10   1        2.14        1.42      0.37 o 
   2  10   1      284.65      294.45     11.06 o 
   3  10   1       80.30       79.96      2.18 o 
   4  10   1        0.07        0.51      0.31 o 
   5  10   1       33.25       31.88      1.18 o 
   6  10   1        2.25        2.12      0.42 o 
   7  10   1       62.13       62.47      1.10 o 
   8  10   1        2.02        2.11      0.82 o 
   9  10   1       68.04       83.41     11.06 o 
  -3  11   1        5.88        7.51      1.27 o 
  -2  11   1        2.70        1.02      0.60 o 
  -1  11   1        1.80        1.63      0.46 o 
   0  11   1       23.52       25.04      1.30 o 
   1  11   1       23.02       23.62      0.85 o 
   2  11   1        2.11        0.82      0.36 o 
   3  11   1       15.47       13.77      0.74 o 
   4  11   1        9.70        8.24      0.52 o 
   5  11   1        1.30        0.26      0.43 o 
   6  11   1        0.28        0.26      0.62 o 
   7  11   1        0.74        0.78      0.47 o 
   8  11   1        3.19        2.34      0.73 o 
  -2  12   1        0.06        0.45      0.72 o 
  -1  12   1       10.05       10.25      1.02 o 
   0  12   1        6.98        6.23      0.75 o 
   1  12   1        1.14        0.72      0.38 o 
   2  12   1        3.52        2.12      0.46 o 
   3  12   1       73.78       78.49      2.29 o 
   4  12   1       16.21       14.73      0.65 o 
   5  12   1        0.14        0.00      0.57 o 
   6  12   1        4.15        2.46      0.61 o 
   7  12   1        9.37        9.03      0.92 o 
   8  12   1       25.43       31.46      2.78 o 
  -1  13   1        1.96        1.54      0.77 o 
   0  13   1       22.81       27.13      1.82 o 
   1  13   1        0.09        0.54      0.44 o 
   2  13   1        9.18        8.32      0.67 o 
   3  13   1       32.88       35.53      0.95 o 
   4  13   1        1.07        0.98      0.46 o 
   5  13   1       22.14       26.17      1.05 o 
   6  13   1        0.23        0.00      0.64 o 
   7  13   1        4.06        3.62      0.81 o 
   2  14   1        0.78        0.56      0.52 o 
   3  14   1       15.83       17.16      0.86 o 
   4  14   1        0.09        0.30      0.50 o 
   5  14   1        0.03        0.74      0.69 o 
  -5 -13   2       11.61       12.96      1.06 o 
  -4 -13   2       16.92       18.27      0.83 o 
  -3 -13   2       46.98       53.58      1.26 o 
  -2 -13   2       24.35       27.69      0.94 o 
  -1 -13   2        0.00        0.92      0.49 o 
   0 -13   2       19.14       22.41      1.03 o 
  -7 -12   2        3.36        2.31      0.73 o 
  -6 -12   2       17.09       15.53      1.12 o 
  -5 -12   2       42.32       43.40      1.25 o 
  -4 -12   2       39.67       43.07      1.01 o 
  -3 -12   2       12.74       12.86      0.69 o 
  -2 -12   2       27.04       25.57      0.81 o 
  -1 -12   2        3.74        2.01      0.47 o 
   0 -12   2        0.07        0.00      0.60 o 
   1 -12   2        0.08        0.44      0.72 o 
   2 -12   2        2.33        2.69      1.16 o 
  -7 -11   2        3.79        5.37      0.73 o 
  -6 -11   2        4.04        4.15      0.64 o 
  -5 -11   2       92.00      102.31      2.21 o 
  -4 -11   2        0.21        0.51      0.43 o 
  -3 -11   2       14.14       13.98      0.64 o 
  -2 -11   2       38.96       37.09      0.81 o 
  -1 -11   2        0.39        0.35      0.40 o 
   0 -11   2       13.27       11.09      0.76 o 
   1 -11   2        1.73        1.26      0.54 o 
   2 -11   2        0.03        0.17      0.72 o 
   3 -11   2       10.75       12.01      1.57 o 
  -8 -10   2        3.76        3.60      1.28 o 
  -7 -10   2       17.68       16.10      1.11 o 
  -6 -10   2        2.23        1.75      0.51 o 
  -5 -10   2       42.04       39.31      1.32 o 
  -4 -10   2        0.62        0.58      0.36 o 
  -3 -10   2        1.61        0.97      0.39 o 
  -2 -10   2       14.03       12.55      0.59 o 
  -1 -10   2       38.41       33.94      0.74 o 
   0 -10   2       11.27       10.18      0.62 o 
   1 -10   2      148.17      146.95      2.16 o 
   2 -10   2        2.34        1.11      0.65 o 
   3 -10   2        0.01        0.18      0.66 o 
   4 -10   2        1.41        0.36      0.99 o 
  -9  -9   2        2.63        1.69      1.00 o 
  -8  -9   2        1.08        1.46      0.88 o 
  -7  -9   2        0.07        0.17      0.67 o 
  -6  -9   2        0.61        0.53      0.41 o 
  -5  -9   2        2.22        0.77      0.48 o 
  -4  -9   2      117.16      109.53      1.93 o 
  -3  -9   2       98.42       87.19      1.89 o 
  -2  -9   2       22.93       22.80      0.65 o 
  -1  -9   2        8.88        4.97      0.46 o 
   0  -9   2       19.65       17.25      0.66 o 
   1  -9   2       39.25       34.67      0.95 o 
   2  -9   2       57.67       57.26      4.46 o 
   3  -9   2       28.89       25.55      1.14 o 
   4  -9   2       10.91        9.16      1.38 o 
   5  -9   2        0.26        0.00      0.99 o 
  -9  -8   2        0.03        0.00      0.93 o 
  -8  -8   2        0.07        0.00      0.67 o 
  -7  -8   2       26.95       25.72      2.30 o 
  -6  -8   2        0.10        0.26      0.38 o 
  -5  -8   2      168.98      170.04      2.51 o 
  -4  -8   2       41.77       37.96      0.68 o 
  -3  -8   2        0.07        0.20      0.23 o 
  -2  -8   2      215.59      214.27      3.84 o 
  -1  -8   2       13.29       12.73      0.51 o 
   0  -8   2      127.62      114.59      1.17 o 
   1  -8   2       16.69       15.75      0.71 o 
   2  -8   2      296.41      269.97     11.85 o 
   3  -8   2       52.22       49.61      2.86 o 
   4  -8   2        3.17        2.21      0.83 o 
   5  -8   2       67.79       65.04      2.58 o 
   6  -8   2        1.60        1.39      0.99 o 
  -9  -7   2        0.03        0.36      0.89 o 
  -8  -7   2        2.51        2.44      1.16 o 
  -7  -7   2       31.44       33.22      1.45 o 
  -6  -7   2        2.74        1.48      0.40 o 
  -5  -7   2        3.41        2.43      0.43 o 
  -4  -7   2        0.87        0.79      0.30 o 
  -3  -7   2       34.77       33.77      0.57 o 
  -2  -7   2      148.33      159.12      1.26 o 
  -1  -7   2       10.15       10.23      0.50 o 
   0  -7   2        9.21       12.27      0.52 o 
   1  -7   2      442.28      482.39      2.11 o 
   2  -7   2        8.55        9.34      0.95 o 
   3  -7   2       87.39       87.31      1.73 o 
   4  -7   2        6.85        5.15      0.74 o 
   5  -7   2        0.63        0.70      0.78 o 
   6  -7   2       22.44       22.31      1.55 o 
   7  -7   2        1.27        0.48      1.37 o 
  -9  -6   2       11.45       11.91      1.37 o 
  -8  -6   2       30.92       35.23      2.47 o 
  -7  -6   2       46.65       52.76      2.07 o 
  -6  -6   2       22.27       21.33      0.70 o 
  -5  -6   2        1.89        0.33      0.35 o 
  -4  -6   2       27.43       23.35      0.50 o 
  -3  -6   2      197.78      226.95      1.64 o 
  -2  -6   2       33.78       38.06      0.78 o 
  -1  -6   2      372.90      399.95      5.49 o 
   0  -6   2      476.35      518.86     11.76 o 
   1  -6   2        7.89        7.46      0.47 o 
   2  -6   2        4.72        4.40      0.48 o 
   3  -6   2       22.32       18.87      1.08 o 
   4  -6   2      108.38       99.89      1.74 o 
   5  -6   2       13.12       11.44      1.10 o 
   6  -6   2       16.05       19.39      1.80 o 
   7  -6   2        6.65        3.52      1.40 o 
  -9  -5   2        0.21        0.33      0.87 o 
  -8  -5   2        4.07        3.77      0.79 o 
  -7  -5   2        8.35        7.05      0.73 o 
  -6  -5   2        8.71        9.93      0.56 o 
  -5  -5   2        8.20       10.07      0.56 o 
  -4  -5   2       60.66       70.72      0.76 o 
  -3  -5   2       19.68       16.44      0.46 o 
  -2  -5   2       45.99       52.25      0.60 o 
  -1  -5   2      140.17      136.41      0.98 o 
   0  -5   2        1.95        1.60      0.26 o 
   1  -5   2      779.14      786.98     34.56 o 
   2  -5   2      165.51      175.68      9.39 o 
   3  -5   2      261.73      269.04     17.11 o 
   4  -5   2       20.23       20.54      1.04 o 
   5  -5   2      178.92      160.88      2.94 o 
   6  -5   2        8.17        5.42      1.07 o 
   7  -5   2       54.62       57.59      1.82 o 
   8  -5   2        0.59        0.24      0.99 o 
  -9  -4   2        2.86        2.12      1.13 o 
  -8  -4   2       27.49       30.45      2.63 o 
  -7  -4   2       94.06      105.90      5.71 o 
  -6  -4   2        0.03        0.38      0.44 o 
  -5  -4   2        0.17        0.51      0.27 o 
  -4  -4   2       67.53       72.49      4.54 o 
  -3  -4   2      163.16      187.37      9.51 o 
  -2  -4   2      117.55      118.18      1.01 o 
  -1  -4   2     1037.69     1032.89      4.26 o 
   0  -4   2       68.16       57.90      0.61 o 
   1  -4   2     1888.97     2183.51      8.80 o 
   2  -4   2       24.53       31.01      2.23 o 
   3  -4   2        4.64        6.01      0.41 o 
   4  -4   2      104.71       94.67      4.56 o 
   5  -4   2       21.27       17.66      3.23 o 
   6  -4   2        0.27        1.34      0.69 o 
   7  -4   2        8.63        8.33      1.04 o 
   8  -4   2        0.31        0.00      0.85 o 
  -9  -3   2        0.65        0.61      0.86 o 
  -8  -3   2        0.15        0.47      0.59 o 
  -7  -3   2      231.56      250.40     12.56 o 
  -6  -3   2       12.65       12.97      0.68 o 
  -5  -3   2       47.97       56.92      1.93 o 
  -4  -3   2       11.12       19.07      1.81 o 
  -3  -3   2      581.53      619.59     23.79 o 
  -2  -3   2      770.27      762.92     28.30 o 
  -1  -3   2       61.65       60.68      2.49 o 
   0  -3   2     1692.10     1722.76     18.36 o 
   1  -3   2     1126.31     1287.94      5.33 o 
   2  -3   2      102.13      110.54      1.58 o 
   3  -3   2       43.45       41.91      0.81 o 
   4  -3   2      143.03      129.06      2.30 o 
   5  -3   2       17.75       17.84      1.53 o 
   6  -3   2       30.80       33.54      1.66 o 
   7  -3   2        0.06        1.10      0.60 o 
   8  -3   2       11.25       12.84      1.38 o 
   9  -3   2        7.03        5.80      1.02 o 
  -9  -2   2        1.26        1.27      1.01 o 
  -8  -2   2        5.34        4.29      0.73 o 
  -7  -2   2        6.08        5.20      0.56 o 
  -6  -2   2       39.73       34.04      0.92 o 
  -5  -2   2        3.92        4.11      0.70 o 
  -4  -2   2      953.72      995.33      7.08 o 
  -3  -2   2      238.12      251.77     15.72 o 
  -2  -2   2      179.15      185.05      6.36 o 
  -1  -2   2      161.10      158.59     10.81 o 
   0  -2   2      251.73      242.68      4.46 o 
   1  -2   2       87.14       94.84      2.43 o 
   2  -2   2      188.67      183.26      3.38 o 
   3  -2   2        8.44       13.05      0.45 o 
   4  -2   2      192.49      208.53      2.22 o 
   5  -2   2       49.19       47.35      2.46 o 
   6  -2   2       58.60       55.88      1.60 o 
   7  -2   2        4.89        4.24      0.76 o 
   8  -2   2        1.88        2.19      0.75 o 
   9  -2   2        1.31        0.84      0.66 o 
  -9  -1   2        0.13        0.56      0.76 o 
  -8  -1   2       23.11       28.37      1.63 o 
  -7  -1   2       12.06        8.67      0.62 o 
  -6  -1   2        2.35        1.06      0.35 o 
  -5  -1   2      199.71      197.28      7.37 o 
  -4  -1   2      830.64      903.60     19.64 o 
  -3  -1   2      136.42      129.63      1.20 o 
  -2  -1   2     2515.87     2611.04    124.17 o 
   2  -1   2       22.45       26.19      0.82 o 
   3  -1   2       25.99       26.91      0.72 o 
   4  -1   2      302.58      313.34      8.25 o 
   5  -1   2      607.57      633.86     19.02 o 
   6  -1   2        4.89        2.37      0.60 o 
   7  -1   2        5.43        4.07      0.88 o 
   8  -1   2        2.06        1.34      0.66 o 
   9  -1   2        2.19        1.11      0.76 o 
  -9   0   2       46.87       58.59      5.44 o 
  -8   0   2       11.51       13.64      0.86 o 
  -7   0   2        0.03        0.21      0.42 o 
  -6   0   2       72.39       69.07      2.41 o 
  -5   0   2      133.59      138.34      5.67 o 
  -4   0   2        1.27        0.65      0.24 o 
  -3   0   2       38.39       39.82      1.69 o 
  -2   0   2      375.43      353.16      2.63 o 
   2   0   2      564.84      517.06     12.44 o 
   3   0   2     1697.46     1752.85     39.75 o 
   4   0   2      202.60      217.28      6.48 o 
   5   0   2       99.89       96.46      2.38 o 
   6   0   2        6.98        6.31      0.56 o 
   7   0   2       51.04       47.55      1.90 o 
   8   0   2       84.77       75.63      1.74 o 
   9   0   2        4.88        4.42      0.86 o 
  -9   1   2        1.74        1.24      0.80 o 
  -8   1   2       28.64       32.47      2.26 o 
  -7   1   2        2.54        1.63      0.45 o 
  -6   1   2      163.87      169.92      6.66 o 
  -5   1   2       94.35       86.40      3.67 o 
  -4   1   2        0.01        0.08      0.25 o 
  -3   1   2      589.94      636.09     33.76 o 
  -2   1   2      826.05      869.22     34.96 o 
   2   1   2     2615.80     2491.33     56.45 o 
   3   1   2       13.48       12.13      0.36 o 
   4   1   2      159.42      170.25      5.22 o 
   5   1   2       20.40       16.93      0.41 o 
   6   1   2        8.35        6.34      0.53 o 
   7   1   2        0.01        0.17      0.43 o 
   8   1   2        5.44        3.49      0.75 o 
   9   1   2        1.89        0.00      1.05 o 
  10   1   2       15.30       12.56      1.61 o 
  -9   2   2        4.33        3.88      1.27 o 
  -8   2   2        9.15        8.94      1.20 o 
  -7   2   2       27.60       25.66      1.15 o 
  -6   2   2       40.62       45.05      1.52 o 
  -5   2   2       57.72       55.05      2.67 o 
  -4   2   2        5.01        1.10      0.32 o 
  -3   2   2        2.68        3.63      0.27 o 
  -2   2   2        4.58        3.67      0.40 o 
  -1   2   2      179.22      161.50     10.72 o 
   2   2   2       88.56       83.62      0.93 o 
   3   2   2      164.61      161.41      1.35 o 
   4   2   2      154.75      137.02      3.08 o 
   5   2   2      118.13      116.83      2.99 o 
   6   2   2       18.97       21.19      1.10 o 
   7   2   2      354.76      351.79      6.31 o 
   8   2   2       99.43       97.50      2.06 o 
   9   2   2        0.42        0.13      1.00 o 
  10   2   2        2.53        2.94      1.13 o 
  -8   3   2        0.31        0.11      0.70 o 
  -7   3   2       13.45       12.47      0.99 o 
  -6   3   2       58.21       59.55      4.62 o 
  -5   3   2       31.00       31.96      1.28 o 
  -4   3   2       11.00        6.89      0.55 o 
  -3   3   2       34.04       34.77      1.49 o 
  -2   3   2        9.83        8.10      0.74 o 
  -1   3   2       48.73       36.86      3.51 o 
   0   3   2        0.00        0.10      0.24 o 
   1   3   2      579.48      538.62     12.99 o 
   2   3   2      682.08      635.53      3.21 o 
   3   3   2      613.29      657.53      7.93 o 
   4   3   2      574.45      640.15     15.72 o 
   5   3   2      603.61      610.55     15.97 o 
   6   3   2       89.19       96.61      1.66 o 
   7   3   2        0.19        0.00      0.60 o 
   8   3   2        1.45        0.02      0.67 o 
   9   3   2        1.82        0.99      0.73 o 
  10   3   2        0.35        0.08      0.88 o 
  -8   4   2       51.86       58.79      4.69 o 
  -7   4   2        0.98        0.74      0.89 o 
  -6   4   2       66.08       68.46      7.69 o 
  -5   4   2       21.70       21.62      1.18 o 
  -4   4   2       19.89       19.34      0.85 o 
  -3   4   2       30.05       39.76      2.34 o 
  -2   4   2      121.94      158.26     11.66 o 
  -1   4   2        1.94        0.48      0.32 o 
   0   4   2       17.04       14.93      1.71 o 
   1   4   2      127.76      122.87      4.19 o 
   2   4   2      955.50      977.50     38.22 o 
   3   4   2      256.09      278.76      5.74 o 
   4   4   2       11.83       15.34      0.64 o 
   5   4   2       80.59       68.16      4.91 o 
   6   4   2       30.53       28.70      1.86 o 
   7   4   2        0.05        0.00      0.70 o 
   8   4   2        7.37        8.92      1.11 o 
   9   4   2        0.24        0.60      0.73 o 
  10   4   2        1.14        0.35      0.87 o 
  -7   5   2        1.35        1.36      1.74 o 
  -6   5   2        0.97        0.88      0.77 o 
  -5   5   2        0.44        0.44      0.67 o 
  -4   5   2       66.55       67.59      1.54 o 
  -3   5   2        1.15        1.43      0.38 o 
  -2   5   2        4.54        3.42      0.36 o 
  -1   5   2        3.00        3.25      0.39 o 
   0   5   2      110.49      117.16     12.35 o 
   1   5   2       76.41       80.71      3.56 o 
   2   5   2      107.89      118.43      5.51 o 
   3   5   2       86.02       87.57      3.41 o 
   4   5   2       63.10       61.35      1.87 o 
   5   5   2       86.96       87.08      0.95 o 
   6   5   2       12.77        9.94      0.60 o 
   7   5   2       46.99       46.92      1.49 o 
   8   5   2      185.52      180.88      2.38 o 
   9   5   2       19.90       17.90      1.35 o 
  10   5   2        8.09        4.44      1.09 o 
  -7   6   2        5.76        4.91      2.08 o 
  -6   6   2      147.12      173.30      9.78 o 
  -5   6   2       43.20       46.36      3.98 o 
  -4   6   2       66.92       66.72      1.74 o 
  -3   6   2        5.15        4.22      0.50 o 
  -2   6   2       23.32       21.99      0.92 o 
  -1   6   2        2.77        3.61      0.34 o 
   0   6   2       28.14       32.76      1.80 o 
   1   6   2        2.62        2.17      0.29 o 
   2   6   2      168.09      179.16      1.98 o 
   3   6   2      121.56      115.78      2.64 o 
   4   6   2       16.71       17.71      0.44 o 
   5   6   2        0.24        0.13      0.25 o 
   6   6   2       91.49       83.35      1.26 o 
   7   6   2       34.45       29.73      1.28 o 
   8   6   2       35.75       33.86      3.66 o 
   9   6   2        1.97        3.31      1.57 o 
  10   6   2        9.51        7.50      1.36 o 
  -6   7   2       59.60       70.88      4.73 o 
  -5   7   2        1.96        0.74      0.78 o 
  -4   7   2       43.36       40.98      1.64 o 
  -3   7   2       15.24       14.74      0.67 o 
  -2   7   2      172.49      161.31      6.67 o 
  -1   7   2       22.22       19.40      0.90 o 
   0   7   2      457.89      444.56     15.72 o 
   1   7   2      313.37      297.45      7.45 o 
   2   7   2       10.36       11.52      0.40 o 
   3   7   2      112.36      121.06      2.59 o 
   4   7   2       22.76       23.49      0.62 o 
   5   7   2       22.95       20.95      0.58 o 
   6   7   2       36.67       28.70      1.02 o 
   7   7   2       14.63       11.79      0.65 o 
   8   7   2        5.68        6.27      0.79 o 
   9   7   2        0.89        0.69      0.66 o 
  10   7   2       59.81       68.84      2.33 o 
  -6   8   2        0.15        0.75      0.97 o 
  -5   8   2        0.03        0.74      0.84 o 
  -4   8   2        0.42        0.15      1.10 o 
  -3   8   2        3.41        1.65      0.53 o 
  -2   8   2      113.65      104.55      4.87 o 
  -1   8   2      569.25      566.60     24.23 o 
   0   8   2        3.34        2.22      0.34 o 
   1   8   2       29.85       23.89      0.87 o 
   2   8   2        5.91        3.85      0.38 o 
   3   8   2        0.66        0.62      0.24 o 
   4   8   2       35.15       28.86      0.61 o 
   5   8   2        6.41        4.84      0.45 o 
   6   8   2       87.27       90.96      1.00 o 
   7   8   2       10.78        8.11      0.92 o 
   8   8   2       51.68       62.55      1.82 o 
   9   8   2      106.38      137.65      2.50 o 
  10   8   2        0.01        0.07      0.89 o 
  -5   9   2        3.25        3.93      1.22 o 
  -4   9   2        5.55        6.08      0.98 o 
  -3   9   2       26.76       28.77      2.17 o 
  -2   9   2       43.54       46.76      2.48 o 
  -1   9   2       25.12       23.61      1.51 o 
   0   9   2      468.90      486.00     21.21 o 
   1   9   2      162.65      150.82      6.09 o 
   2   9   2       30.26       27.58      0.90 o 
   3   9   2        9.72        8.32      0.42 o 
   4   9   2        0.04        0.00      0.29 o 
   5   9   2        1.68        1.17      0.44 o 
   6   9   2        5.77        3.57      0.53 o 
   7   9   2       49.44       48.62      1.30 o 
   8   9   2       55.97       65.66      7.08 o 
   9   9   2        4.63        2.88      1.12 o 
  -4  10   2        3.05        5.21      1.24 o 
  -3  10   2        1.26        0.38      0.65 o 
  -2  10   2       15.81       14.79      1.36 o 
  -1  10   2        2.73        1.02      0.52 o 
   0  10   2       12.75        8.08      0.80 o 
   1  10   2       56.31       53.32      2.24 o 
   2  10   2        0.65        0.32      0.35 o 
   3  10   2      337.72      358.40      7.92 o 
   4  10   2        0.22        0.45      0.30 o 
   5  10   2        0.43        0.01      0.38 o 
   6  10   2        0.35        0.47      0.36 o 
   7  10   2       11.35        9.80      0.91 o 
   8  10   2        9.29        8.58      1.10 o 
   9  10   2        0.76        0.90      1.17 o 
  -3  11   2       56.53       66.08      5.04 o 
  -2  11   2       10.12        7.03      0.93 o 
  -1  11   2        2.26        1.11      0.55 o 
   0  11   2        3.48        2.73      0.45 o 
   1  11   2       19.96       18.65      0.96 o 
   2  11   2       15.39       14.40      0.90 o 
   3  11   2       87.88       88.23      2.78 o 
   4  11   2       34.18       34.53      0.91 o 
   5  11   2        1.20        0.55      0.43 o 
   6  11   2       11.02       10.17      0.73 o 
   7  11   2        4.95        4.43      0.60 o 
   8  11   2        4.92        4.66      0.79 o 
  -2  12   2        2.32        1.68      0.71 o 
  -1  12   2        7.25        5.03      0.77 o 
   0  12   2        7.86        7.49      0.73 o 
   1  12   2        3.86        2.95      0.47 o 
   2  12   2       21.75       22.24      1.56 o 
   3  12   2       53.04       54.90      1.95 o 
   4  12   2        0.57        0.31      0.36 o 
   5  12   2       31.70       34.78      0.93 o 
   6  12   2        6.83        5.55      0.68 o 
   7  12   2       13.51       15.00      0.85 o 
   8  12   2       17.87       19.03      1.42 o 
  -1  13   2       40.46       54.62      4.12 o 
   0  13   2        3.89        2.76      0.63 o 
   1  13   2        2.84        1.77      0.46 o 
   2  13   2       15.54       16.86      0.70 o 
   3  13   2        1.56        0.84      0.42 o 
   4  13   2        0.00        0.14      0.45 o 
   5  13   2        8.04        5.95      0.70 o 
   6  13   2       51.28       59.09      1.18 o 
   7  13   2       18.51       16.95      1.35 o 
   1  14   2        4.90        4.86      0.73 o 
   2  14   2        0.59        0.91      0.44 o 
   3  14   2        3.87        3.13      0.56 o 
   4  14   2        9.57        9.02      0.80 o 
   5  14   2        0.15        0.70      0.65 o 
  -4 -13   3       18.46       17.65      0.96 o 
  -3 -13   3        7.28        8.59      0.72 o 
  -2 -13   3        0.57        1.16      0.50 o 
  -1 -13   3        2.57        2.15      0.71 o 
  -6 -12   3        4.17        2.01      0.81 o 
  -5 -12   3       34.59       34.62      1.40 o 
  -4 -12   3        2.73        2.40      0.57 o 
  -3 -12   3        8.09        7.97      0.67 o 
  -2 -12   3       12.25       12.46      0.79 o 
  -1 -12   3        0.31        0.24      0.42 o 
   0 -12   3        3.45        2.36      0.60 o 
   1 -12   3        1.57        2.58      0.80 o 
  -7 -11   3        8.57        6.39      0.87 o 
  -6 -11   3       12.21       12.17      0.98 o 
  -5 -11   3        0.90        0.00      0.64 o 
  -4 -11   3       28.82       30.89      0.79 o 
  -3 -11   3       10.40        9.34      0.68 o 
  -2 -11   3        7.82        5.46      0.58 o 
  -1 -11   3       27.05       24.72      0.79 o 
   0 -11   3        3.47        3.05      0.56 o 
   1 -11   3       11.38        9.35      0.95 o 
   2 -11   3        5.56        7.88      1.02 o 
   3 -11   3        5.35        6.50      1.07 o 
  -8 -10   3        1.19        0.76      0.82 o 
  -7 -10   3        0.85        0.00      0.77 o 
  -6 -10   3        1.75        1.54      0.55 o 
  -5 -10   3        6.93        5.46      0.67 o 
  -4 -10   3       12.08       10.77      0.61 o 
  -3 -10   3        1.20        0.17      0.36 o 
  -2 -10   3       24.05       23.73      0.95 o 
  -1 -10   3        1.65        1.47      0.47 o 
   0 -10   3        0.12        0.49      0.39 o 
   1 -10   3       33.48       29.41      1.47 o 
   2 -10   3        6.81        6.69      1.09 o 
   3 -10   3       17.39       15.24      1.15 o 
   4 -10   3        4.33        3.47      1.14 o 
  -8  -9   3       10.46        7.83      1.29 o 
  -7  -9   3        2.51        1.86      0.64 o 
  -6  -9   3        6.97        7.36      0.76 o 
  -5  -9   3       53.15       51.30      1.15 o 
  -4  -9   3        5.58        4.61      0.52 o 
  -3  -9   3       10.30        9.00      0.52 o 
  -2  -9   3        3.22        2.36      0.40 o 
  -1  -9   3        0.37        0.44      0.35 o 
   0  -9   3      232.24      220.32      1.58 o 
   1  -9   3        7.37        5.94      0.65 o 
   2  -9   3        0.16        0.86      0.59 o 
   3  -9   3       37.28       39.40      1.51 o 
   4  -9   3        2.94        2.71      0.89 o 
   5  -9   3       26.65       27.22      6.84 o 
  -9  -8   3        2.88        2.85      1.16 o 
  -8  -8   3        5.67       10.49      3.05 o 
  -7  -8   3        6.10        5.56      0.76 o 
  -6  -8   3       10.06        7.11      0.72 o 
  -5  -8   3       40.66       35.78      0.92 o 
  -4  -8   3        0.02        0.16      0.36 o 
  -3  -8   3      112.04      108.31      1.51 o 
  -2  -8   3       16.60       16.04      0.57 o 
  -1  -8   3        8.10        8.39      0.47 o 
   0  -8   3      104.09      101.85      1.12 o 
   1  -8   3      447.43      463.16      5.96 o 
   2  -8   3      151.80      145.18      9.87 o 
   3  -8   3       18.36       17.06      1.02 o 
   4  -8   3        0.69        0.28      0.64 o 
   5  -8   3        0.04        0.00      0.85 o 
   6  -8   3        0.18        0.22      1.09 o 
  -9  -7   3        1.81        1.58      1.09 o 
  -8  -7   3        1.04        0.29      0.81 o 
  -7  -7   3        4.09        2.70      0.97 o 
  -6  -7   3        2.19        2.00      0.61 o 
  -5  -7   3      212.01      197.95      2.07 o 
  -4  -7   3       46.11       44.76      0.77 o 
  -3  -7   3      141.58      139.74      2.96 o 
  -2  -7   3      168.26      167.90      3.59 o 
  -1  -7   3       19.01       16.03      0.48 o 
   0  -7   3       19.09       20.83      0.66 o 
   1  -7   3      222.27      218.31      7.38 o 
   2  -7   3       41.59       35.74      3.66 o 
   3  -7   3        3.11        1.88      0.86 o 
   4  -7   3       19.41       19.48      1.14 o 
   5  -7   3       51.01       40.29      2.01 o 
   6  -7   3        2.67        1.61      1.09 o 
  -9  -6   3        0.12        0.14      0.67 o 
  -8  -6   3        3.20        2.69      0.65 o 
  -7  -6   3       14.31       19.02      0.95 o 
  -6  -6   3       58.00       50.98      3.00 o 
  -5  -6   3       27.10       24.74      0.79 o 
  -4  -6   3        3.27        1.70      0.37 o 
  -3  -6   3       55.71       47.87      0.74 o 
  -2  -6   3      213.02      202.11      3.91 o 
  -1  -6   3      160.24      163.23      2.83 o 
   0  -6   3      236.79      240.48      4.16 o 
   1  -6   3      156.12      159.35      4.47 o 
   2  -6   3       24.61       23.93      1.23 o 
   3  -6   3       49.72       48.95      4.48 o 
   4  -6   3       77.32       76.12      4.70 o 
   5  -6   3       79.03       73.94      2.41 o 
   6  -6   3        3.42        3.70      1.32 o 
   7  -6   3        0.33        0.40      0.88 o 
  -9  -5   3        0.82        0.25      0.66 o 
  -8  -5   3        0.67        0.31      0.61 o 
  -7  -5   3       29.66       35.36      1.57 o 
  -6  -5   3       77.18       81.17      4.81 o 
  -5  -5   3      353.91      351.67      3.83 o 
  -4  -5   3        4.77        3.51      0.47 o 
  -3  -5   3        4.94        5.45      0.45 o 
  -2  -5   3       77.99       77.12      1.58 o 
  -1  -5   3      963.11      982.68     14.93 o 
   0  -5   3     1086.87     1099.93     23.52 o 
   1  -5   3        3.03        3.31      0.46 o 
   2  -5   3      185.04      191.50      9.78 o 
   3  -5   3        0.65        0.52      0.36 o 
   4  -5   3       95.61       88.95      1.31 o 
   5  -5   3        0.01        0.59      0.88 o 
   6  -5   3        0.23        0.89      1.04 o 
   7  -5   3       18.55       16.74      1.92 o 
   8  -5   3        5.48        5.77      1.22 o 
  -9  -4   3       12.10       10.46      1.48 o 
  -8  -4   3        0.15        0.26      0.60 o 
  -7  -4   3        4.98        2.50      0.72 o 
  -6  -4   3      110.62      107.61      5.09 o 
  -5  -4   3        1.09        1.32      0.31 o 
  -4  -4   3       37.34       38.05      1.17 o 
  -3  -4   3      100.46       86.55      2.27 o 
  -2  -4   3      144.69      171.49      2.02 o 
  -1  -4   3      296.90      325.34      2.61 o 
   0  -4   3       34.13       39.55      0.54 o 
   1  -4   3      170.18      198.38      5.63 o 
   2  -4   3       80.22       80.53      3.23 o 
   3  -4   3        9.78        7.25      0.43 o 
   4  -4   3      112.48      112.51      3.85 o 
   5  -4   3       64.58       72.68      7.97 o 
   6  -4   3       22.91       21.10      1.79 o 
   7  -4   3       34.87       29.87      1.95 o 
   8  -4   3        4.22        4.92      1.11 o 
  -9  -3   3       27.86       30.63      3.33 o 
  -8  -3   3        4.74        2.15      0.62 o 
  -7  -3   3        8.04        7.78      0.70 o 
  -6  -3   3       67.31       69.07      3.38 o 
  -5  -3   3        0.57        0.52      0.39 o 
  -4  -3   3      299.11      308.86      3.69 o 
  -3  -3   3      477.68      552.66     22.33 o 
  -2  -3   3        1.07        1.48      0.30 o 
  -1  -3   3      472.85      468.60      6.39 o 
   0  -3   3      371.04      377.68      2.39 o 
   1  -3   3      145.80      134.59      1.67 o 
   2  -3   3      145.09      154.08      4.25 o 
   3  -3   3       75.53       80.36      1.27 o 
   4  -3   3      146.14      138.03      4.15 o 
   5  -3   3        6.89        5.30      0.94 o 
   6  -3   3       52.44       54.13      7.11 o 
   7  -3   3       21.43       23.03      3.93 o 
   8  -3   3        1.73        1.74      0.81 o 
  -9  -2   3       26.03       28.67      1.94 o 
  -8  -2   3        4.44        3.73      0.61 o 
  -7  -2   3        3.62        2.29      0.52 o 
  -6  -2   3       55.52       64.07      4.47 o 
  -5  -2   3       30.51       30.50      1.24 o 
  -4  -2   3      155.71      157.68      1.67 o 
  -3  -2   3        8.28        7.94      0.56 o 
  -2  -2   3      297.51      311.22      1.93 o 
  -1  -2   3      642.38      609.60     23.44 o 
   0  -2   3      340.48      370.40      6.55 o 
   1  -2   3      719.06      749.25     18.34 o 
   2  -2   3      384.49      387.20     13.95 o 
   3  -2   3      180.05      190.15      4.92 o 
   4  -2   3       77.67       71.59      2.27 o 
   5  -2   3        0.27        0.40      0.55 o 
   6  -2   3        7.91        6.24      1.53 o 
   7  -2   3      103.19      103.56      4.72 o 
   8  -2   3        0.01        0.15      0.78 o 
   9  -2   3       15.33       16.13      1.38 o 
  -9  -1   3       12.03       13.74      4.08 o 
  -8  -1   3       13.47       14.42      1.43 o 
  -7  -1   3       25.57       23.65      1.51 o 
  -6  -1   3        0.00        0.65      0.50 o 
  -5  -1   3      177.64      186.09      5.66 o 
  -4  -1   3       25.42       28.58      1.78 o 
  -3  -1   3      542.60      577.22     25.93 o 
  -2  -1   3       96.04       91.07      0.98 o 
  -1  -1   3     1209.38     1213.02     21.92 o 
   0  -1   3        1.89        2.76      0.48 o 
   1  -1   3      175.26      173.51      1.18 o 
   2  -1   3     1802.33     1763.20     52.08 o 
   3  -1   3      374.05      356.63      7.91 o 
   4  -1   3        8.00        6.70      0.32 o 
   5  -1   3        3.89        3.18      0.48 o 
   6  -1   3      159.79      143.34      5.59 o 
   7  -1   3       21.14       19.24      1.20 o 
   8  -1   3        6.82        5.22      0.82 o 
   9  -1   3       17.29       16.36      1.41 o 
  -9   0   3       18.40       21.21      1.67 o 
  -8   0   3        2.63        3.19      0.82 o 
  -7   0   3        0.01        0.83      0.46 o 
  -6   0   3       21.20       22.50      1.92 o 
  -5   0   3       14.38       12.59      1.23 o 
  -4   0   3       79.59       79.47      1.21 o 
  -3   0   3     1333.81     1308.16      4.82 o 
  -2   0   3     1328.38     1308.83     26.40 o 
  -1   0   3       69.22       69.41      0.73 o 
   0   0   3       14.51       13.94      0.55 o 
   1   0   3        2.90        3.66      0.36 o 
   2   0   3       20.39       19.06      0.78 o 
   3   0   3      305.31      280.36      5.47 o 
   4   0   3      226.39      246.80      4.21 o 
   5   0   3       94.07       92.94      1.74 o 
   6   0   3       22.15       21.60      0.85 o 
   7   0   3      449.69      469.02     17.21 o 
   8   0   3        1.47        1.70      0.62 o 
   9   0   3       32.34       35.21      3.34 o 
  -9   1   3        0.21        0.00      1.05 o 
  -8   1   3        1.89        1.82      0.67 o 
  -7   1   3        4.34        3.34      0.63 o 
  -6   1   3       54.03       49.74      3.55 o 
  -5   1   3        8.27       10.92      1.14 o 
  -4   1   3      457.23      470.89      4.89 o 
  -3   1   3        0.56        1.43      0.26 o 
  -2   1   3      775.63      777.80     16.17 o 
  -1   1   3      373.08      371.54      9.62 o 
   0   1   3       61.57       60.27      0.57 o 
   1   1   3      435.60      414.01      5.69 o 
   2   1   3        5.15        4.65      0.39 o 
   3   1   3      130.09      133.69      4.18 o 
   4   1   3      108.00      101.39      2.03 o 
   5   1   3      378.29      399.49      3.16 o 
   6   1   3      434.01      450.54      2.58 o 
   7   1   3        0.36        0.07      0.46 o 
   8   1   3        1.23        0.58      0.53 o 
   9   1   3       23.82       26.43      1.43 o 
  10   1   3        6.91        5.64      1.59 o 
  -8   2   3        4.69        6.55      1.07 o 
  -7   2   3       16.06       15.47      1.74 o 
  -6   2   3       13.82        9.87      1.07 o 
  -5   2   3      106.66      107.70      8.72 o 
  -4   2   3       10.48        7.91      0.82 o 
  -3   2   3       88.64       93.44      2.67 o 
  -2   2   3       88.93       86.15      2.20 o 
  -1   2   3     4222.53     4258.50    105.72 o 
   0   2   3      170.57      149.79      3.65 o 
   1   2   3       86.31       80.04      1.65 o 
   2   2   3       23.50       23.14      1.42 o 
   3   2   3       42.22       46.65      1.97 o 
   4   2   3      833.00      901.45     20.44 o 
   5   2   3      121.27      126.66      3.05 o 
   6   2   3      119.19      107.73      1.46 o 
   7   2   3      151.76      143.41      2.33 o 
   8   2   3        0.92        0.00      0.54 o 
   9   2   3        0.22        0.23      0.84 o 
  10   2   3       14.89       14.83      2.06 o 
  -8   3   3        5.87        4.62      1.23 o 
  -7   3   3        2.02        3.49      0.96 o 
  -6   3   3        8.96        6.80      1.00 o 
  -5   3   3       21.03       20.12      0.99 o 
  -4   3   3        1.00        0.64      0.39 o 
  -3   3   3       91.97      106.87      5.67 o 
  -2   3   3      828.30      905.29     40.99 o 
  -1   3   3      106.26      111.30      3.49 o 
   0   3   3        8.14        9.43      0.54 o 
   1   3   3     1059.90      963.31     38.05 o 
   2   3   3       11.68       13.31      0.94 o 
   3   3   3        0.06        0.35      0.22 o 
   4   3   3      330.41      353.80      2.70 o 
   5   3   3       34.65       27.00      0.75 o 
   6   3   3       37.40       34.48      2.15 o 
   7   3   3       14.22       12.98      0.82 o 
   8   3   3       20.01       18.21      1.19 o 
   9   3   3        1.88        0.99      0.74 o 
  10   3   3       10.89        9.54      1.31 o 
  -8   4   3       10.13       11.70      1.61 o 
  -7   4   3       17.59       18.07      2.45 o 
  -6   4   3       14.18       19.25      1.04 o 
  -5   4   3        6.58        6.09      2.09 o 
  -4   4   3        3.54        2.50      0.78 o 
  -3   4   3       79.66       76.61      3.22 o 
  -2   4   3       30.36       30.81      1.39 o 
  -1   4   3      447.58      473.96     42.49 o 
   0   4   3      625.89      630.13     14.14 o 
   1   4   3     1241.99     1095.01     59.53 o 
   2   4   3      434.86      422.55     14.66 o 
   3   4   3      226.60      231.74     10.73 o 
   4   4   3       57.78       51.30      0.97 o 
   5   4   3       79.22       79.33      1.02 o 
   6   4   3      330.94      348.07      9.57 o 
   7   4   3        3.62        2.04      0.61 o 
   8   4   3       29.16       29.59      1.39 o 
   9   4   3        0.62        0.61      0.71 o 
  10   4   3        0.81        0.01      0.84 o 
  -7   5   3       39.14       43.65      1.79 o 
  -6   5   3      104.71      128.01     12.82 o 
  -5   5   3        6.14        4.40      0.96 o 
  -4   5   3       23.32       23.49      2.45 o 
  -3   5   3       10.11        7.71      0.42 o 
  -2   5   3        0.57        0.21      0.28 o 
  -1   5   3       46.01       50.71      1.46 o 
   0   5   3      182.49      170.73     16.01 o 
   1   5   3       23.44       21.73      0.80 o 
   2   5   3      622.89      699.90     16.59 o 
   3   5   3      107.51      114.81      4.90 o 
   4   5   3       39.06       41.38      0.70 o 
   5   5   3       17.61       12.61      0.57 o 
   6   5   3       50.52       55.67      1.06 o 
   7   5   3      207.37      217.50      2.51 o 
   8   5   3        0.97        0.26      0.55 o 
   9   5   3       31.43       36.17      1.72 o 
  10   5   3        1.51        1.51      0.89 o 
  -7   6   3        5.82        5.43      1.02 o 
  -6   6   3       14.54       10.42      1.47 o 
  -5   6   3        0.05        1.00      0.73 o 
  -4   6   3      143.38      138.40      8.86 o 
  -3   6   3       14.42       14.30      0.83 o 
  -2   6   3       14.36       10.48      0.56 o 
  -1   6   3       39.23       44.42      2.08 o 
   0   6   3        0.23        0.32      0.32 o 
   1   6   3       37.65       42.62      1.18 o 
   2   6   3        1.60        2.51      0.29 o 
   3   6   3      728.99      794.20      5.81 o 
   4   6   3       78.74       91.81      1.89 o 
   5   6   3       74.98       76.49      0.85 o 
   6   6   3       19.88       14.26      0.81 o 
   7   6   3       10.10        7.47      1.12 o 
   8   6   3       16.30       17.52      1.28 o 
   9   6   3        0.79        1.81      0.81 o 
  10   6   3        0.76        0.20      0.98 o 
  -6   7   3        6.42        5.20      1.20 o 
  -5   7   3       58.36       72.67      6.92 o 
  -4   7   3       57.06       52.13      2.63 o 
  -3   7   3      225.01      230.34     12.03 o 
  -2   7   3        2.78        1.47      0.36 o 
  -1   7   3       52.43       45.03      2.42 o 
   0   7   3      111.85      103.79      3.67 o 
   1   7   3       44.71       45.97      1.27 o 
   2   7   3      124.68      145.11      2.82 o 
   3   7   3        2.20        2.68      0.28 o 
   4   7   3       54.44       43.61      0.77 o 
   5   7   3       12.48       10.38      0.51 o 
   6   7   3        0.03        0.00      0.40 o 
   7   7   3        2.83        1.09      0.50 o 
   8   7   3       16.15       13.54      1.12 o 
   9   7   3       34.09       34.80      1.68 o 
  10   7   3        8.24        3.32      0.85 o 
  -6   8   3        8.21        7.57      1.82 o 
  -5   8   3        4.07        3.86      1.57 o 
  -4   8   3       22.43       20.57      1.94 o 
  -3   8   3       68.27       62.15      1.41 o 
  -2   8   3      264.92      277.35     13.47 o 
  -1   8   3        2.91        1.30      0.36 o 
   0   8   3       39.12       41.94      1.80 o 
   1   8   3       22.54       17.98      0.76 o 
   2   8   3      180.98      179.76      4.01 o 
   3   8   3       22.20       16.83      0.49 o 
   4   8   3        5.52        4.01      0.35 o 
   5   8   3       48.77       37.28      0.76 o 
   6   8   3       19.17       12.72      0.60 o 
   7   8   3        6.40        4.36      0.67 o 
   8   8   3        0.83        0.00      0.89 o 
   9   8   3        0.12        0.00      0.74 o 
  10   8   3       38.94       43.67      1.63 o 
  -5   9   3       16.28       16.04      1.71 o 
  -4   9   3       15.42       14.02      1.83 o 
  -3   9   3       66.96       62.45      2.27 o 
  -2   9   3        1.27        0.95      0.45 o 
  -1   9   3        6.05        5.59      0.81 o 
   0   9   3      125.36      126.80      5.58 o 
   1   9   3      313.59      301.07     11.18 o 
   2   9   3      229.10      231.96      5.88 o 
   3   9   3       55.31       49.70      1.17 o 
   4   9   3      268.58      261.17      5.22 o 
   5   9   3       13.95       11.44      0.97 o 
   6   9   3       32.76       29.72      0.99 o 
   7   9   3        0.24        0.54      0.50 o 
   8   9   3        0.98        0.83      0.80 o 
   9   9   3       18.00       19.02      1.56 o 
  -4  10   3       11.39       10.51      1.98 o 
  -3  10   3        4.34        4.87      0.77 o 
  -2  10   3        5.96        5.31      0.68 o 
  -1  10   3       49.10       47.41      2.72 o 
   0  10   3       15.69       18.44      1.41 o 
   1  10   3      166.58      170.99      6.51 o 
   2  10   3      379.23      399.76     15.26 o 
   3  10   3       30.51       25.90      0.88 o 
   4  10   3       22.42       20.08      0.58 o 
   5  10   3       15.77       13.89      0.75 o 
   6  10   3        6.63        4.64      0.55 o 
   7  10   3        5.95        5.35      0.94 o 
   8  10   3       14.35       15.45      1.03 o 
   9  10   3       34.45       43.44      6.30 o 
  -3  11   3       13.31       12.60      1.05 o 
  -2  11   3        6.64        4.16      0.77 o 
  -1  11   3        2.94        1.94      0.60 o 
   0  11   3        0.57        0.43      0.40 o 
   1  11   3       48.61       42.51      1.83 o 
   2  11   3       53.54       50.45      1.95 o 
   3  11   3       88.81       87.12      2.38 o 
   4  11   3       13.65       14.58      0.59 o 
   5  11   3        0.05        0.50      0.43 o 
   6  11   3        0.07        0.52      0.42 o 
   7  11   3        2.62        2.83      0.67 o 
   8  11   3       17.81       22.00      1.35 o 
  -2  12   3        0.23        1.06      0.75 o 
  -1  12   3        3.50        1.87      0.61 o 
   0  12   3       30.26       30.41      1.88 o 
   1  12   3        4.57        4.74      0.59 o 
   2  12   3        0.57        0.28      0.36 o 
   3  12   3       48.45       51.19      1.86 o 
   4  12   3       42.94       44.12      0.87 o 
   5  12   3       76.40       81.00      1.20 o 
   6  12   3       21.72       20.25      0.88 o 
   7  12   3        2.14        1.09      0.54 o 
   8  12   3        1.88        1.16      0.75 o 
  -1  13   3        8.44       10.62      1.04 o 
   0  13   3       18.41       19.08      1.06 o 
   1  13   3       27.35       31.76      1.29 o 
   2  13   3        2.09        1.50      0.42 o 
   3  13   3        0.02        0.28      0.39 o 
   4  13   3        0.04        0.12      0.41 o 
   5  13   3        1.97        1.74      0.60 o 
   6  13   3        0.00        0.07      0.57 o 
   7  13   3        0.00        0.05      0.55 o 
   2  14   3        0.11        0.40      0.48 o 
   3  14   3        1.22        0.86      0.48 o 
   4  14   3       12.55       11.54      0.78 o 
   5  14   3        1.14        1.02      0.58 o 
  -3 -13   4        0.26        0.50      0.57 o 
  -2 -13   4       17.24       16.85      1.10 o 
  -5 -12   4        0.16        0.00      0.75 o 
  -4 -12   4        7.10        6.07      0.72 o 
  -3 -12   4       23.64       23.60      1.07 o 
  -2 -12   4        1.29        1.55      0.55 o 
  -1 -12   4        6.36        8.07      0.72 o 
   0 -12   4        3.49        2.88      0.81 o 
   1 -12   4       51.96       64.18      2.80 o 
  -6 -11   4       15.71       14.30      1.12 o 
  -5 -11   4       55.77       62.43      1.49 o 
  -4 -11   4        1.87        0.92      0.52 o 
  -3 -11   4        0.13        0.43      0.49 o 
  -2 -11   4        0.04        0.25      0.45 o 
  -1 -11   4        1.20        0.78      0.44 o 
   0 -11   4        0.26        0.66      0.49 o 
   1 -11   4        0.05        0.54      0.64 o 
   2 -11   4        9.23       10.13      1.05 o 
  -7 -10   4        0.03        0.70      0.75 o 
  -6 -10   4        2.19        0.81      0.64 o 
  -5 -10   4       52.83       53.73      1.23 o 
  -4 -10   4       32.19       33.03      0.93 o 
  -3 -10   4       49.01       47.66      1.02 o 
  -2 -10   4        0.06        0.00      0.41 o 
  -1 -10   4        0.71        0.33      0.39 o 
   0 -10   4       11.89       12.23      0.74 o 
   1 -10   4        8.03        4.68      0.77 o 
   2 -10   4        0.00        0.21      0.91 o 
   3 -10   4        0.04        0.55      0.87 o 
   4 -10   4        2.28        4.35      1.09 o 
  -8  -9   4        0.17        0.12      0.78 o 
  -7  -9   4        0.21        0.32      0.73 o 
  -6  -9   4        0.19        0.32      0.65 o 
  -5  -9   4       14.84       14.45      0.91 o 
  -4  -9   4        7.60        6.82      0.66 o 
  -3  -9   4       64.63       62.29      1.21 o 
  -2  -9   4        3.23        2.43      0.48 o 
  -1  -9   4       29.75       22.11      0.76 o 
   0  -9   4       48.76       42.31      0.83 o 
   1  -9   4        5.24        3.20      0.74 o 
   2  -9   4        8.53        6.88      0.82 o 
   3  -9   4        4.15        4.49      1.14 o 
   4  -9   4        0.13        0.87      0.72 o 
   5  -9   4        4.79        5.20      1.34 o 
  -8  -8   4        5.39        5.26      1.61 o 
  -7  -8   4        1.63        0.29      0.67 o 
  -6  -8   4       34.38       33.46      1.03 o 
  -5  -8   4       20.08       19.53      0.89 o 
  -4  -8   4       31.43       31.98      0.89 o 
  -3  -8   4       30.24       30.34      0.75 o 
  -2  -8   4      498.34      524.04     12.34 o 
  -1  -8   4       39.80       32.44      0.94 o 
   0  -8   4      136.49      133.96      1.26 o 
   1  -8   4        9.62        6.69      0.67 o 
   2  -8   4       52.34       50.15      1.56 o 
   3  -8   4        1.68        1.45      0.73 o 
   4  -8   4        5.26        4.88      0.80 o 
   5  -8   4        0.29        0.00      1.46 o 
  -9  -7   4        0.23        0.64      0.99 o 
  -8  -7   4        1.37        2.21      0.98 o 
  -7  -7   4        0.55        0.00      0.93 o 
  -6  -7   4       33.02       29.72      0.95 o 
  -5  -7   4        9.93        7.77      0.67 o 
  -4  -7   4       35.08       32.20      0.81 o 
  -3  -7   4       46.12       44.77      1.02 o 
  -2  -7   4       21.34       15.52      0.56 o 
  -1  -7   4        1.53        0.52      0.34 o 
   0  -7   4      109.24      100.98      2.58 o 
   1  -7   4        1.71        0.23      0.41 o 
   2  -7   4       43.61       32.59      1.50 o 
   3  -7   4      101.15       87.86      8.21 o 
   4  -7   4        0.08        0.45      0.71 o 
   5  -7   4        0.19        0.00      1.06 o 
   6  -7   4        0.71        0.48      1.44 o 
  -9  -6   4        8.46        7.44      1.41 o 
  -8  -6   4        0.18        0.93      0.83 o 
  -7  -6   4       70.44       73.27      4.98 o 
  -6  -6   4       41.39       44.78      4.14 o 
  -5  -6   4        7.10        7.58      0.68 o 
  -4  -6   4        7.97        5.78      0.49 o 
  -3  -6   4       75.07       69.74      1.25 o 
  -2  -6   4        7.46        3.29      0.36 o 
  -1  -6   4        2.59        3.96      0.45 o 
   0  -6   4        9.26        7.99      0.42 o 
   1  -6   4       15.97       15.82      0.63 o 
   2  -6   4        0.84        0.15      0.57 o 
   3  -6   4      241.99      227.00     21.66 o 
   4  -6   4        8.79        6.28      0.83 o 
   5  -6   4       10.01       11.44      1.81 o 
   6  -6   4        2.49        2.60      1.33 o 
   7  -6   4       12.46       11.81      1.74 o 
  -9  -5   4        3.60        3.62      1.22 o 
  -8  -5   4       10.71       11.61      2.53 o 
  -7  -5   4        8.92        9.65      1.24 o 
  -6  -5   4        2.12        1.76      0.54 o 
  -5  -5   4        0.03        1.11      0.36 o 
  -4  -5   4      413.41      397.36      3.69 o 
  -3  -5   4      551.34      554.18     12.43 o 
  -2  -5   4        8.36        6.87      0.44 o 
  -1  -5   4        0.09        0.17      0.20 o 
   0  -5   4      111.37      110.49      1.71 o 
   1  -5   4        1.12        0.68      0.31 o 
   2  -5   4       16.94       15.78      0.72 o 
   3  -5   4       54.89       51.80      2.96 o 
   4  -5   4        3.18        3.11      0.56 o 
   5  -5   4       62.44       60.27      7.26 o 
   6  -5   4       45.51       43.33      2.24 o 
   7  -5   4       25.84       25.92      2.01 o 
  -9  -4   4        5.89        4.08      1.42 o 
  -8  -4   4        1.40        1.28      0.69 o 
  -7  -4   4       40.07       39.25      1.51 o 
  -6  -4   4        8.12        7.80      0.66 o 
  -5  -4   4        0.79        0.35      0.37 o 
  -4  -4   4      142.65      141.38      1.46 o 
  -3  -4   4      381.85      403.85      8.26 o 
  -2  -4   4        7.79       10.76      0.45 o 
  -1  -4   4      199.41      213.78      1.37 o 
   0  -4   4      195.22      202.98      8.25 o 
   1  -4   4       51.90       56.27      1.83 o 
   2  -4   4        6.87        6.66      0.70 o 
   3  -4   4       12.94        9.68      0.67 o 
   4  -4   4      119.89      111.95      2.37 o 
   5  -4   4      393.39      410.29     35.04 o 
   6  -4   4        4.85        6.18      1.49 o 
   7  -4   4       20.91       23.75      3.89 o 
   8  -4   4        5.25        4.22      1.51 o 
  -9  -3   4        1.64        2.80      1.61 o 
  -8  -3   4        1.52        1.04      0.71 o 
  -7  -3   4        0.02        0.05      0.51 o 
  -6  -3   4        2.20        1.64      0.53 o 
  -5  -3   4       10.24        8.32      0.67 o 
  -4  -3   4      732.11      745.91      3.76 o 
  -3  -3   4       91.56       96.77      1.95 o 
  -2  -3   4       39.89       47.73      1.18 o 
  -1  -3   4       36.97       35.25      1.16 o 
   0  -3   4       13.12       16.00      0.73 o 
   1  -3   4      442.94      465.85      4.83 o 
   2  -3   4       17.36       11.41      0.56 o 
   3  -3   4       65.32       57.96      2.41 o 
   4  -3   4       45.86       41.48      0.98 o 
   5  -3   4       40.75       38.60      1.22 o 
   6  -3   4       31.45       32.18      3.10 o 
   7  -3   4        2.07        2.79      0.81 o 
   8  -3   4        2.95        3.01      1.56 o 
  -9  -2   4       19.10       20.46      2.84 o 
  -8  -2   4       54.94       63.24      3.72 o 
  -7  -2   4        9.31        7.05      0.73 o 
  -6  -2   4       62.53       69.69      5.78 o 
  -5  -2   4        0.02        0.00      0.49 o 
  -4  -2   4      310.08      321.72      4.25 o 
  -3  -2   4      185.32      190.75      1.90 o 
  -2  -2   4      187.59      182.70      3.34 o 
  -1  -2   4      287.33      305.56     21.47 o 
   0  -2   4      166.11      160.99     15.13 o 
   1  -2   4       12.24        9.22      0.35 o 
   2  -2   4      140.12      139.41      3.35 o 
   3  -2   4      162.05      165.47      4.32 o 
   4  -2   4        0.39        0.77      0.32 o 
   5  -2   4        0.34        0.00      0.41 o 
   6  -2   4       57.10       48.50      5.26 o 
   7  -2   4       79.58       79.36      6.23 o 
   8  -2   4        5.62        4.50      1.00 o 
   9  -2   4       23.27       22.23      1.75 o 
  -9  -1   4       14.96       13.75      1.56 o 
  -8  -1   4       17.01       18.20      2.23 o 
  -7  -1   4       17.50       18.95      1.14 o 
  -6  -1   4       85.53       86.81      6.86 o 
  -5  -1   4      300.35      291.18      2.77 o 
  -4  -1   4      387.24      381.05      5.53 o 
  -3  -1   4      119.75      119.25      2.37 o 
  -2  -1   4      205.69      208.34      1.45 o 
  -1  -1   4       16.15       11.61      0.62 o 
   0  -1   4      110.28      113.37      6.02 o 
   1  -1   4       66.07       66.36      2.07 o 
   2  -1   4       12.91       13.77      0.41 o 
   3  -1   4       46.16       35.01      1.21 o 
   4  -1   4       61.40       61.91      1.53 o 
   5  -1   4       30.11       28.18      0.78 o 
   6  -1   4       12.89        9.44      1.10 o 
   7  -1   4        6.80        5.30      0.97 o 
   8  -1   4        6.25        9.08      1.13 o 
   9  -1   4        2.55        2.31      1.04 o 
  -9   0   4        3.71        5.54      1.20 o 
  -8   0   4       63.43       72.67      4.34 o 
  -7   0   4       17.59       17.03      1.63 o 
  -6   0   4       76.78       76.86      7.13 o 
  -5   0   4       67.07       59.34      1.32 o 
  -4   0   4       86.97       94.55      1.53 o 
  -3   0   4       78.03       58.75      2.33 o 
  -2   0   4        3.68        3.40      0.36 o 
  -1   0   4       36.03       27.31      0.52 o 
   0   0   4        2.24        1.11      0.21 o 
   1   0   4     2823.61     2768.40     34.13 o 
   2   0   4      849.07      847.04      5.33 o 
   3   0   4      521.89      514.97     10.63 o 
   4   0   4      972.88     1048.72     21.79 o 
   5   0   4       40.36       40.44      0.77 o 
   6   0   4      236.39      232.84      5.30 o 
   7   0   4       20.91       24.61      1.33 o 
   8   0   4       12.67       11.78      1.16 o 
   9   0   4        0.16        0.97      0.65 o 
  -8   1   4        5.52        3.97      1.05 o 
  -7   1   4       27.11       36.33      5.90 o 
  -6   1   4        0.25        0.21      0.59 o 
  -5   1   4      117.38      110.18      8.70 o 
  -4   1   4       26.12       27.57      1.10 o 
  -3   1   4      739.30      768.16      4.31 o 
  -2   1   4      170.65      170.97      4.44 o 
  -1   1   4      506.41      513.17      2.08 o 
   0   1   4      127.24      116.24      1.72 o 
   1   1   4      773.70      789.47     13.13 o 
   2   1   4      323.37      316.88      4.22 o 
   3   1   4      350.35      333.12      4.58 o 
   4   1   4      326.83      302.83      5.35 o 
   5   1   4       12.98       14.29      0.56 o 
   6   1   4        2.33        1.51      0.47 o 
   7   1   4       36.74       29.18      1.59 o 
   8   1   4       13.28       12.06      0.92 o 
   9   1   4        3.66        6.16      0.86 o 
  10   1   4       41.32       49.14      4.31 o 
  -8   2   4       22.64       24.56      2.15 o 
  -7   2   4        0.07        0.03      0.81 o 
  -6   2   4        6.19        4.02      0.87 o 
  -5   2   4       22.19       21.51      1.22 o 
  -4   2   4       16.40       11.84      0.85 o 
  -3   2   4       95.52       98.69      1.01 o 
  -2   2   4       28.49       30.10      1.01 o 
  -1   2   4      224.78      220.79      7.02 o 
   0   2   4       12.05       11.28      0.48 o 
   1   2   4       48.96       49.89      0.98 o 
   2   2   4      104.85       95.76      1.58 o 
   3   2   4      160.78      148.55      1.55 o 
   4   2   4       87.15       87.68      2.03 o 
   5   2   4       33.00       29.79      0.80 o 
   6   2   4       24.01       29.40      0.85 o 
   7   2   4        2.08        2.05      0.62 o 
   8   2   4       45.86       40.58      1.02 o 
   9   2   4        4.25        2.66      0.70 o 
  10   2   4       14.54       17.49      2.23 o 
  -8   3   4       15.32       16.72      1.69 o 
  -7   3   4       22.44       22.17      1.43 o 
  -6   3   4       16.25       11.75      1.19 o 
  -5   3   4       46.37       48.38      1.53 o 
  -4   3   4        9.34        7.35      0.93 o 
  -3   3   4       61.83       64.02      2.01 o 
  -2   3   4       20.74       18.05      0.65 o 
  -1   3   4      338.43      306.92     14.22 o 
   0   3   4       14.67       11.55      0.59 o 
   1   3   4     1827.93     1794.27     44.85 o 
   2   3   4      239.55      209.52      2.43 o 
   3   3   4       87.09       67.27      1.43 o 
   4   3   4      105.99      115.00      3.59 o 
   5   3   4       37.08       34.93      0.75 o 
   6   3   4       59.71       60.11      1.10 o 
   7   3   4        0.20        0.36      0.61 o 
   8   3   4        2.06        0.76      0.55 o 
   9   3   4        1.05        0.36      0.56 o 
  10   3   4       29.69       31.40      1.63 o 
  -7   4   4        0.14        1.16      0.87 o 
  -6   4   4       25.36       22.67      1.43 o 
  -5   4   4      105.76      101.28      2.01 o 
  -4   4   4      123.55      101.06      2.96 o 
  -3   4   4       22.98       17.07      0.73 o 
  -2   4   4      480.73      487.94     10.36 o 
  -1   4   4      365.95      415.07      3.65 o 
   0   4   4      376.48      379.31      6.10 o 
   1   4   4      306.90      289.21     12.31 o 
   2   4   4      101.14       90.93      4.04 o 
   3   4   4      312.02      297.96     12.14 o 
   4   4   4        7.62        7.91      0.43 o 
   5   4   4      127.87      113.69      3.46 o 
   6   4   4       32.94       30.11      0.70 o 
   7   4   4        8.25        5.48      0.78 o 
   8   4   4      111.53      113.04      2.18 o 
   9   4   4        0.00        0.61      0.62 o 
  10   4   4        0.47        0.31      0.88 o 
  -7   5   4       10.91        9.78      1.33 o 
  -6   5   4       33.39       37.19      1.58 o 
  -5   5   4        0.02        0.30      0.68 o 
  -4   5   4       24.54       24.81      1.28 o 
  -3   5   4      163.08      155.83      4.78 o 
  -2   5   4       17.78       14.34      0.66 o 
  -1   5   4       13.43       13.80      0.54 o 
   0   5   4       64.23       58.37      0.90 o 
   1   5   4      552.65      593.62     15.53 o 
   2   5   4      387.05      364.91     20.32 o 
   3   5   4      275.46      274.16      1.97 o 
   4   5   4      407.52      410.53      9.31 o 
   5   5   4       89.78       84.87      2.08 o 
   6   5   4      165.81      171.92      3.51 o 
   7   5   4        0.26        0.16      0.61 o 
   8   5   4       65.64       65.42      1.40 o 
   9   5   4        3.81        3.31      0.96 o 
  10   5   4        5.58        4.30      1.06 o 
  -7   6   4        0.26        0.02      0.99 o 
  -6   6   4       47.39       52.91      2.20 o 
  -5   6   4        0.00        1.06      0.70 o 
  -4   6   4       46.43       43.83      1.47 o 
  -3   6   4        0.88        0.53      0.37 o 
  -2   6   4      153.56      143.90      5.38 o 
  -1   6   4        0.02        0.28      0.29 o 
   0   6   4        4.77       10.08      0.56 o 
   1   6   4      107.11      119.61      2.97 o 
   2   6   4      267.18      267.67      6.58 o 
   3   6   4      161.65      155.15      3.55 o 
   4   6   4        1.85        0.88      0.23 o 
   5   6   4       14.33       10.74      0.50 o 
   6   6   4        9.55       10.64      0.85 o 
   7   6   4       87.36       82.47      1.46 o 
   8   6   4       28.50       24.14      1.31 o 
   9   6   4        6.29        3.18      0.90 o 
  10   6   4        3.67        3.04      0.96 o 
  -6   7   4       16.06       14.66      1.47 o 
  -5   7   4       22.89       21.25      1.37 o 
  -4   7   4      117.90      113.21      7.74 o 
  -3   7   4       29.12       25.89      0.93 o 
  -2   7   4      172.21      150.37      7.11 o 
  -1   7   4      106.32      102.27      4.78 o 
   0   7   4        2.56        1.26      0.29 o 
   1   7   4       94.80       90.12      2.65 o 
   2   7   4       64.21       68.92      1.53 o 
   3   7   4      309.00      323.98      2.01 o 
   4   7   4      411.15      405.75      3.29 o 
   5   7   4       34.86       39.41      0.79 o 
   6   7   4       41.83       42.94      0.86 o 
   7   7   4       14.84       12.00      0.74 o 
   8   7   4        9.34        9.00      1.11 o 
   9   7   4        9.76        7.85      2.43 o 
  10   7   4        1.37        1.43      0.98 o 
  -5   8   4        2.36        2.24      0.97 o 
  -4   8   4        0.25        0.53      0.73 o 
  -3   8   4       98.79       98.50      3.91 o 
  -2   8   4       14.38       12.09      0.93 o 
  -1   8   4       51.30       47.95      2.07 o 
   0   8   4      201.28      197.27      7.96 o 
   1   8   4       21.34       15.24      0.52 o 
   2   8   4       57.00       52.69      1.22 o 
   3   8   4      107.02       94.72      1.81 o 
   4   8   4      120.22      119.43      2.10 o 
   5   8   4       37.68       34.21      0.77 o 
   6   8   4        2.18        1.78      0.43 o 
   7   8   4       17.71       16.62      0.83 o 
   8   8   4        0.45        0.02      0.65 o 
   9   8   4       71.35       76.92      2.13 o 
  10   8   4        2.72        0.77      1.17 o 
  -5   9   4        8.31        7.97      1.18 o 
  -4   9   4        0.24        0.05      0.93 o 
  -3   9   4       27.41       26.79      1.32 o 
  -2   9   4        7.11        5.97      0.83 o 
  -1   9   4      373.17      389.61     20.77 o 
   0   9   4      259.50      267.13     13.22 o 
   1   9   4       14.11        8.43      0.50 o 
   2   9   4       78.75       73.43      1.76 o 
   3   9   4       92.14       85.70      1.77 o 
   4   9   4       60.87       52.86      1.32 o 
   5   9   4       66.80       65.66      0.98 o 
   6   9   4        0.38        0.44      0.39 o 
   7   9   4        6.86        6.20      0.68 o 
   8   9   4       94.74      107.92      1.98 o 
   9   9   4        6.89        7.10      1.30 o 
  -4  10   4        2.18        2.13      0.99 o 
  -3  10   4        3.99        3.78      0.65 o 
  -2  10   4        0.24        0.45      0.53 o 
  -1  10   4        3.51        2.21      0.55 o 
   0  10   4       35.84       34.87      2.12 o 
   1  10   4        3.94        2.57      0.40 o 
   2  10   4       18.17       18.33      0.76 o 
   3  10   4        3.92        3.13      0.39 o 
   4  10   4        2.25        2.81      0.41 o 
   5  10   4        1.41        0.60      0.39 o 
   6  10   4       52.91       53.14      1.06 o 
   7  10   4       13.10       10.23      0.77 o 
   8  10   4        1.36        0.60      0.95 o 
   9  10   4        7.34        8.31      1.40 o 
  -3  11   4        1.12        0.77      0.85 o 
  -2  11   4        5.99        5.37      0.79 o 
  -1  11   4        0.55        0.58      0.49 o 
   0  11   4       41.20       44.07      2.67 o 
   1  11   4       81.40       85.03      3.27 o 
   2  11   4      135.91      150.58      6.00 o 
   3  11   4       93.64       93.73      2.66 o 
   4  11   4        6.92        6.32      0.52 o 
   5  11   4      133.20      147.11      1.53 o 
   6  11   4        3.68        4.20      0.52 o 
   7  11   4        3.48        2.99      0.61 o 
   8  11   4       26.70       30.13      1.70 o 
  -2  12   4        0.01        0.00      0.68 o 
  -1  12   4       48.99       54.48      4.50 o 
   0  12   4       41.57       46.12      2.28 o 
   1  12   4       59.62       65.82      3.00 o 
   2  12   4       46.45       50.73      1.91 o 
   3  12   4        1.66        1.07      0.36 o 
   4  12   4       23.68       27.99      0.71 o 
   5  12   4       13.18       12.86      0.81 o 
   6  12   4        1.69        0.98      0.54 o 
   7  12   4        4.13        2.64      0.61 o 
   8  12   4       14.50       15.82      1.11 o 
   0  13   4       65.15       78.11      4.62 o 
   1  13   4        7.86        7.32      0.79 o 
   2  13   4        0.45        0.61      0.41 o 
   3  13   4        1.21        0.67      0.39 o 
   4  13   4        9.65       10.41      0.68 o 
   5  13   4       16.88       16.24      0.82 o 
   6  13   4       35.13       38.57      1.08 o 
   7  13   4       35.25       35.98      1.12 o 
   2  14   4        1.92        1.34      0.47 o 
   3  14   4       11.04       11.04      0.67 o 
   4  14   4        0.44        0.60      0.47 o 
   5  14   4        0.39        0.40      0.57 o 
  -4 -12   5        2.88        1.53      0.83 o 
  -3 -12   5        2.34        1.61      0.61 o 
  -2 -12   5        0.22        0.68      0.53 o 
  -1 -12   5        0.49        1.07      0.55 o 
   0 -12   5        0.82        1.12      0.77 o 
  -6 -11   5       70.64       73.38      1.96 o 
  -5 -11   5       20.44       18.19      1.19 o 
  -4 -11   5        9.33        7.44      0.80 o 
  -3 -11   5        3.80        3.77      0.70 o 
  -2 -11   5        3.94        1.63      0.62 o 
  -1 -11   5        0.01        0.50      0.48 o 
   0 -11   5        2.67        1.75      0.72 o 
   1 -11   5        0.04        0.68      0.90 o 
   2 -11   5      100.64      131.76     13.05 o 
  -7 -10   5        2.39        1.52      0.87 o 
  -6 -10   5        0.01        0.16      0.74 o 
  -5 -10   5        1.99        1.56      0.63 o 
  -4 -10   5        2.51        1.77      0.53 o 
  -3 -10   5        0.20        0.36      0.46 o 
  -2 -10   5        3.58        4.31      0.63 o 
  -1 -10   5        5.89        6.20      0.68 o 
   0 -10   5        5.75        6.28      0.83 o 
   1 -10   5        0.09        0.90      0.63 o 
   2 -10   5        3.13        3.10      1.01 o 
   3 -10   5        4.48        5.48      1.19 o 
  -7  -9   5        0.00        0.40      0.77 o 
  -6  -9   5        0.84        0.22      0.65 o 
  -5  -9   5       19.03       15.69      1.03 o 
  -4  -9   5       88.87       92.21      1.38 o 
  -3  -9   5       64.19       62.38      1.01 o 
  -2  -9   5       84.80       90.45      1.49 o 
  -1  -9   5       38.32       34.80      0.87 o 
   0  -9   5        0.32        0.31      0.42 o 
   1  -9   5       17.12       14.76      0.96 o 
   2  -9   5       18.91       19.52      1.35 o 
   3  -9   5        0.06        0.08      0.78 o 
   4  -9   5        4.98        6.09      0.93 o 
  -8  -8   5        1.99        3.84      1.62 o 
  -7  -8   5       14.14       14.08      1.09 o 
  -6  -8   5        0.42        0.56      0.54 o 
  -5  -8   5        1.54        1.68      0.60 o 
  -4  -8   5        1.38        0.77      0.47 o 
  -3  -8   5       43.30       43.51      1.04 o 
  -2  -8   5       40.94       42.58      0.91 o 
  -1  -8   5        0.33        0.05      0.43 o 
   0  -8   5       15.45       16.95      0.82 o 
   1  -8   5        9.71        8.63      0.80 o 
   2  -8   5       60.96       54.57      5.20 o 
   3  -8   5        0.84        0.48      0.71 o 
   4  -8   5        6.20        5.17      1.02 o 
   5  -8   5        0.03        0.02      0.97 o 
  -8  -7   5       22.71       27.09      3.35 o 
  -7  -7   5        4.56        5.38      0.94 o 
  -6  -7   5        0.03        0.12      0.59 o 
  -5  -7   5       75.49       71.67      1.15 o 
  -4  -7   5      160.40      149.41      1.50 o 
  -3  -7   5        6.68        4.42      0.48 o 
  -2  -7   5        2.61        1.31      0.37 o 
  -1  -7   5      247.62      251.50      5.65 o 
   0  -7   5      139.15      143.06      2.08 o 
   1  -7   5      685.02      709.55     13.96 o 
   2  -7   5        4.38        3.23      0.89 o 
   3  -7   5        1.67        1.17      0.71 o 
   4  -7   5        2.61        1.78      0.73 o 
   5  -7   5        5.54        0.00      1.12 o 
   6  -7   5        6.88        3.03      1.51 o 
  -8  -6   5        4.88        8.08      3.01 o 
  -7  -6   5        1.28        1.88      0.56 o 
  -6  -6   5       10.25        9.32      0.98 o 
  -5  -6   5      396.83      399.25      3.80 o 
  -4  -6   5       18.64       15.78      0.85 o 
  -3  -6   5        8.06        8.21      0.55 o 
  -2  -6   5       58.78       56.01      1.71 o 
  -1  -6   5      272.27      253.63      4.86 o 
   0  -6   5       76.30       71.81      1.79 o 
   1  -6   5        5.48        3.47      0.59 o 
   2  -6   5      244.52      249.12      3.79 o 
   3  -6   5        7.00        6.38      1.03 o 
   4  -6   5       64.23       54.03      1.59 o 
   5  -6   5       12.55       10.29      1.91 o 
   6  -6   5        6.98        8.12      1.58 o 
   7  -6   5        4.31        3.70      1.45 o 
  -8  -5   5       16.45       18.19      1.81 o 
  -7  -5   5       12.26        9.07      1.18 o 
  -6  -5   5       54.44       55.30      4.29 o 
  -5  -5   5      208.82      231.30     14.94 o 
  -4  -5   5      286.48      277.98      3.21 o 
  -3  -5   5       47.30       44.33      0.81 o 
  -2  -5   5       80.84       76.72      1.70 o 
  -1  -5   5       19.65       23.14      0.58 o 
   0  -5   5       47.16       37.13      0.83 o 
   1  -5   5      177.42      187.58      4.48 o 
   2  -5   5       86.25       97.96      3.18 o 
   3  -5   5      791.63      882.62      4.38 o 
   4  -5   5       10.68       11.08      0.71 o 
   5  -5   5        2.01        1.78      0.76 o 
   6  -5   5       49.60       54.41      6.90 o 
   7  -5   5        3.03        5.23      1.42 o 
  -9  -4   5        2.59        0.61      1.61 o 
  -8  -4   5        0.40        0.29      0.95 o 
  -7  -4   5        0.35        1.33      0.78 o 
  -6  -4   5       35.82       31.18      0.91 o 
  -5  -4   5      157.13      151.30      4.43 o 
  -4  -4   5       12.38       10.11      1.06 o 
  -3  -4   5      152.93      144.79      3.19 o 
  -2  -4   5       13.71       11.57      0.43 o 
  -1  -4   5        0.18        1.35      0.29 o 
   0  -4   5       53.60       59.19      1.27 o 
   1  -4   5        1.12        1.10      0.31 o 
   2  -4   5      166.85      159.83      4.34 o 
   3  -4   5        2.22        4.06      0.49 o 
   4  -4   5      279.45      275.28      2.74 o 
   5  -4   5       23.01       27.41      1.51 o 
   6  -4   5       87.86       90.64      8.99 o 
   7  -4   5        9.27       10.33      1.17 o 
   8  -4   5        0.41        0.01      0.96 o 
  -9  -3   5        5.91        3.00      1.20 o 
  -8  -3   5        0.00        0.30      0.77 o 
  -7  -3   5        1.42        1.01      0.69 o 
  -6  -3   5        6.57        5.66      0.65 o 
  -5  -3   5      125.88      121.20      2.03 o 
  -4  -3   5       86.46       81.73      1.88 o 
  -3  -3   5        8.14        5.74      0.40 o 
  -2  -3   5      298.59      321.41      6.82 o 
  -1  -3   5        5.65        7.84      0.38 o 
   0  -3   5       20.29       28.43      0.65 o 
   1  -3   5        1.43        2.08      0.31 o 
   2  -3   5       26.10       22.58      1.18 o 
   3  -3   5       88.43       91.71      2.99 o 
   4  -3   5       75.05       69.66      1.50 o 
   5  -3   5        0.50        0.00      0.58 o 
   6  -3   5        3.26        2.82      0.91 o 
   7  -3   5       35.65       39.46      3.12 o 
   8  -3   5        1.65        0.89      0.89 o 
  -9  -2   5       35.04       36.19      2.43 o 
  -8  -2   5        0.15        0.57      0.82 o 
  -7  -2   5        2.79        2.48      0.85 o 
  -6  -2   5        6.22        7.68      0.99 o 
  -5  -2   5        0.13        0.00      0.37 o 
  -4  -2   5       15.45       12.23      0.61 o 
  -3  -2   5        8.96        8.13      0.37 o 
  -2  -2   5        5.64        7.82      0.38 o 
  -1  -2   5       98.82      128.52      9.65 o 
   0  -2   5      122.20      128.35      1.94 o 
   1  -2   5        0.44        0.51      0.36 o 
   2  -2   5       55.89       64.45      2.32 o 
   3  -2   5        3.52        0.85      0.26 o 
   4  -2   5        4.01        1.95      0.32 o 
   5  -2   5        9.86        8.39      0.65 o 
   6  -2   5        6.93        5.33      0.95 o 
   7  -2   5        7.09        6.84      1.09 o 
   8  -2   5       29.67       30.40      3.99 o 
   9  -2   5       42.18       47.78      4.91 o 
  -8  -1   5       16.63       16.48      3.15 o 
  -7  -1   5       10.24       10.61      1.17 o 
  -6  -1   5        9.48       12.50      1.56 o 
  -5  -1   5       69.88       64.56      3.05 o 
  -4  -1   5        6.19        5.26      0.88 o 
  -3  -1   5       12.77        8.21      0.40 o 
  -2  -1   5      166.88      180.99      2.01 o 
  -1  -1   5      344.66      346.74      2.33 o 
   0  -1   5       39.24       36.19      1.88 o 
   1  -1   5       52.42       44.08      0.79 o 
   2  -1   5      309.76      355.80      6.97 o 
   3  -1   5      269.35      274.07      7.27 o 
   4  -1   5      218.95      203.28      3.92 o 
   5  -1   5       36.18       30.88      0.82 o 
   6  -1   5        5.59        4.64      0.57 o 
   7  -1   5        0.20        0.09      0.67 o 
   8  -1   5        0.00        0.34      0.85 o 
   9  -1   5       28.86       37.45      5.26 o 
  -8   0   5        3.12        4.31      1.78 o 
  -7   0   5        4.16        4.52      1.51 o 
  -6   0   5       13.28       12.87      1.08 o 
  -5   0   5       51.52       55.45      1.82 o 
  -4   0   5      215.93      200.74      2.10 o 
  -3   0   5      135.19      145.83      1.31 o 
  -2   0   5      122.65      122.37      2.40 o 
  -1   0   5       29.39       31.12      0.62 o 
   0   0   5      407.94      417.24      8.73 o 
   1   0   5      147.87      149.12      2.22 o 
   2   0   5      160.80      163.75      2.62 o 
   3   0   5        0.58        0.37      0.28 o 
   4   0   5      312.21      305.26      3.04 o 
   5   0   5        6.95        2.90      0.45 o 
   6   0   5      103.67       96.76      1.93 o 
   7   0   5       26.88       20.78      1.05 o 
   8   0   5       13.17       10.99      0.95 o 
   9   0   5       10.72       10.47      1.31 o 
  -8   1   5       19.28       19.91      2.93 o 
  -7   1   5       46.88       53.04      4.87 o 
  -6   1   5        5.80        2.91      1.29 o 
  -5   1   5       14.92       12.93      1.08 o 
  -4   1   5       72.94       71.28      5.75 o 
  -3   1   5      265.75      258.27      8.07 o 
  -2   1   5       79.59       94.02      0.88 o 
  -1   1   5        2.74        0.64      0.34 o 
   0   1   5       22.63       16.44      0.66 o 
   1   1   5       19.12       20.24      0.44 o 
   2   1   5      647.64      634.82      2.59 o 
   3   1   5       55.79       56.11      0.72 o 
   4   1   5      615.68      567.82      6.62 o 
   5   1   5       27.98       27.62      0.55 o 
   6   1   5        8.43        4.64      0.63 o 
   7   1   5       32.09       29.71      1.36 o 
   8   1   5        8.58        6.97      0.73 o 
   9   1   5       37.22       44.84      1.69 o 
  -8   2   5        1.15        1.17      0.93 o 
  -7   2   5        2.99        3.61      0.96 o 
  -6   2   5        7.10        4.41      0.95 o 
  -5   2   5       18.91       13.10      1.04 o 
  -4   2   5        5.73        4.52      0.80 o 
  -3   2   5       65.99       74.76      3.41 o 
  -2   2   5      496.20      550.29     13.97 o 
  -1   2   5      387.83      388.32     18.08 o 
   0   2   5       40.86       29.99      0.69 o 
   1   2   5       26.91       32.80      0.76 o 
   2   2   5       19.34       16.42      0.42 o 
   3   2   5       18.08       18.38      0.46 o 
   4   2   5      629.79      646.28      6.12 o 
   5   2   5       13.40       11.08      0.52 o 
   6   2   5       61.57       56.93      1.12 o 
   7   2   5      140.36      133.38      1.71 o 
   8   2   5        4.38        2.90      0.84 o 
   9   2   5        2.29        1.79      0.61 o 
  10   2   5        5.02        4.04      1.19 o 
  -8   3   5        0.10        0.50      0.99 o 
  -7   3   5        0.34        0.65      0.80 o 
  -6   3   5        6.93        4.62      1.28 o 
  -5   3   5        0.93        0.00      0.69 o 
  -4   3   5       10.11       16.55      1.11 o 
  -3   3   5       30.77       27.15      0.74 o 
  -2   3   5       88.14       94.44      1.44 o 
  -1   3   5      374.53      400.73     15.13 o 
   0   3   5      143.17      145.75      7.42 o 
   1   3   5        8.76        5.86      0.35 o 
   2   3   5       13.34       15.65      0.49 o 
   3   3   5       20.60       13.51      0.57 o 
   4   3   5       53.88       44.39      0.76 o 
   5   3   5        7.77        7.44      0.52 o 
   6   3   5       18.57       14.42      0.82 o 
   7   3   5        2.27        0.59      0.69 o 
   8   3   5        0.00        0.00      0.67 o 
   9   3   5        5.43        2.37      0.85 o 
  10   3   5        4.58        4.28      0.98 o 
  -7   4   5        1.54        1.06      0.85 o 
  -6   4   5        0.04        0.03      0.71 o 
  -5   4   5       66.48       62.23      1.67 o 
  -4   4   5       13.59       10.44      1.01 o 
  -3   4   5      121.60      120.88      1.94 o 
  -2   4   5      303.72      323.58      2.98 o 
  -1   4   5      276.81      312.52      1.80 o 
   0   4   5      112.89      125.86      1.53 o 
   1   4   5     1509.14     1519.97     57.60 o 
   2   4   5        5.58        8.85      0.58 o 
   3   4   5      117.39      126.57      1.22 o 
   4   4   5      104.37       89.99      1.77 o 
   5   4   5       32.55       25.10      0.87 o 
   6   4   5      239.19      234.20      2.29 o 
   7   4   5        0.29        0.00      0.71 o 
   8   4   5       31.72       30.09      1.15 o 
   9   4   5       11.00        8.69      1.00 o 
  10   4   5        2.80        2.12      1.00 o 
  -7   5   5        2.91        3.01      0.94 o 
  -6   5   5        3.83        3.92      0.96 o 
  -5   5   5       23.03       21.36      1.30 o 
  -4   5   5       23.16       17.95      1.20 o 
  -3   5   5        2.86        2.80      0.49 o 
  -2   5   5      280.10      288.76      6.35 o 
  -1   5   5       22.64       23.72      0.85 o 
   0   5   5      230.11      229.40      2.07 o 
   1   5   5      592.63      575.77      3.37 o 
   2   5   5       68.41       69.64      1.46 o 
   3   5   5      567.72      598.42      9.56 o 
   4   5   5       82.19       68.58      1.22 o 
   5   5   5       99.94      111.65      1.66 o 
   6   5   5      114.99      104.86      1.71 o 
   7   5   5       43.78       43.45      1.46 o 
   8   5   5       14.50       16.16      1.62 o 
   9   5   5        8.14        7.30      1.21 o 
  10   5   5        0.03        0.03      0.80 o 
  -6   6   5       25.36       24.69      1.63 o 
  -5   6   5       19.38       19.30      1.26 o 
  -4   6   5      109.70      111.63      3.41 o 
  -3   6   5      283.51      266.00      8.52 o 
  -2   6   5       99.21       90.41      3.07 o 
  -1   6   5       41.22       31.22      0.79 o 
   0   6   5        0.47        0.60      0.27 o 
   1   6   5      167.72      170.16      1.95 o 
   2   6   5       66.34       82.30      1.12 o 
   3   6   5        8.80        8.89      0.50 o 
   4   6   5        0.01        0.06      0.27 o 
   5   6   5       16.58       17.07      0.85 o 
   6   6   5        9.53        7.91      0.94 o 
   7   6   5      205.94      208.35      3.03 o 
   8   6   5        7.17        6.93      1.04 o 
   9   6   5        1.74        1.48      1.05 o 
  10   6   5        7.03        4.68      1.24 o 
  -6   7   5        0.24        0.00      1.03 o 
  -5   7   5        0.38        0.47      0.84 o 
  -4   7   5       12.16       11.20      1.10 o 
  -3   7   5        1.93        1.71      0.36 o 
  -2   7   5        1.39        0.59      0.35 o 
  -1   7   5        0.65        0.28      0.30 o 
   0   7   5       24.93       19.59      0.71 o 
   1   7   5      174.13      164.62      2.52 o 
   2   7   5      153.24      146.91      3.68 o 
   3   7   5      242.15      248.93      3.01 o 
   4   7   5        0.01        0.26      0.29 o 
   5   7   5       15.64       10.67      0.69 o 
   6   7   5       31.28       29.83      0.93 o 
   7   7   5       44.72       43.14      1.56 o 
   8   7   5        2.00        2.06      0.78 o 
   9   7   5        8.37        9.06      1.37 o 
  10   7   5        6.26        6.55      1.71 o 
  -5   8   5        0.33        0.00      0.92 o 
  -4   8   5       21.76       22.21      1.35 o 
  -3   8   5       32.13       34.67      1.38 o 
  -2   8   5       52.77       60.40      2.04 o 
  -1   8   5       22.00       19.93      1.14 o 
   0   8   5        6.89        5.39      0.45 o 
   1   8   5      106.81      106.25      3.62 o 
   2   8   5        2.36        0.99      0.34 o 
   3   8   5        2.73        1.12      0.34 o 
   4   8   5       25.43       18.25      0.58 o 
   5   8   5        1.81        1.19      0.41 o 
   6   8   5       93.67       86.74      2.68 o 
   7   8   5        0.30        0.10      0.44 o 
   8   8   5        4.37        3.87      0.73 o 
   9   8   5        0.02        0.00      0.89 o 
  -4   9   5        1.53        0.31      0.97 o 
  -3   9   5        1.02        0.41      0.50 o 
  -2   9   5       47.73       42.38      2.22 o 
  -1   9   5       16.19       14.78      0.98 o 
   0   9   5        7.20        5.65      0.60 o 
   1   9   5       48.63       46.66      1.44 o 
   2   9   5       29.98       29.97      1.03 o 
   3   9   5       15.00        9.55      0.49 o 
   4   9   5      290.83      289.69      6.69 o 
   5   9   5      338.20      340.36      2.06 o 
   6   9   5        5.19        5.72      0.75 o 
   7   9   5       10.25        8.76      0.87 o 
   8   9   5        0.18        0.22      0.58 o 
   9   9   5        6.88        4.81      1.18 o 
  -4  10   5        4.18        3.81      1.08 o 
  -3  10   5        0.83        1.33      0.55 o 
  -2  10   5       17.23       17.12      0.94 o 
  -1  10   5      123.51      130.30      8.36 o 
   0  10   5       13.31       18.49      1.36 o 
   1  10   5      135.33      139.08      4.53 o 
   2  10   5       26.19       23.76      1.00 o 
   3  10   5       60.96       55.57      1.92 o 
   4  10   5       92.54       94.03      2.49 o 
   5  10   5        6.96        6.12      0.58 o 
   6  10   5       12.79        7.79      0.64 o 
   7  10   5        0.04        0.30      0.57 o 
   8  10   5       12.52       13.80      1.03 o 
   9  10   5        2.53        1.49      1.00 o 
  -3  11   5        2.39        1.37      0.82 o 
  -2  11   5       12.20       13.96      1.02 o 
  -1  11   5        6.67        7.76      0.76 o 
   0  11   5       49.72       55.57      2.92 o 
   1  11   5       11.64       10.93      0.62 o 
   2  11   5       54.46       54.70      1.98 o 
   3  11   5       14.82       12.72      0.65 o 
   4  11   5      106.74      110.55      2.99 o 
   5  11   5        0.36        0.00      0.42 o 
   6  11   5       16.28       15.55      0.77 o 
   7  11   5        2.38        2.70      0.64 o 
   8  11   5        3.62        3.51      1.20 o 
  -1  12   5        3.67        2.38      0.63 o 
   0  12   5       10.37        9.82      0.84 o 
   1  12   5       18.27       21.40      1.35 o 
   2  12   5        0.81        1.19      0.40 o 
   3  12   5       26.30       26.45      1.28 o 
   4  12   5       20.29       20.54      1.05 o 
   5  12   5       44.06       50.98      1.03 o 
   6  12   5       15.19       20.86      0.86 o 
   7  12   5        0.77        0.54      0.78 o 
   8  12   5        1.28        0.50      0.76 o 
   0  13   5       16.44       17.97      0.96 o 
   1  13   5       19.69       18.94      1.06 o 
   2  13   5       18.55       21.40      0.80 o 
   3  13   5        5.60        5.97      0.56 o 
   4  13   5       26.62       29.90      0.82 o 
   5  13   5       39.01       43.65      1.08 o 
   6  13   5       54.60       62.27      1.17 o 
   3  14   5       12.68       11.22      0.69 o 
   4  14   5        4.28        3.16      0.53 o 
  -2 -12   6        0.00        0.46      0.59 o 
  -5 -11   6        1.34        0.33      0.89 o 
  -4 -11   6        0.03        0.15      0.64 o 
  -3 -11   6       12.23       10.76      0.89 o 
  -2 -11   6        0.17        0.78      0.50 o 
  -1 -11   6        8.42        8.85      0.82 o 
   0 -11   6        1.24        0.98      0.90 o 
   1 -11   6       29.87       32.39      3.26 o 
  -6 -10   6       91.00       98.55      1.72 o 
  -5 -10   6       20.33       17.57      1.10 o 
  -4 -10   6       63.79       70.28      1.97 o 
  -3 -10   6       61.04       58.98      1.53 o 
  -2 -10   6        6.36        5.33      0.70 o 
  -1 -10   6        1.33        1.29      0.47 o 
   0 -10   6       11.86       10.69      0.85 o 
   1 -10   6        0.01        0.04      0.85 o 
   2 -10   6        0.06        0.39      0.93 o 
   3 -10   6        0.92        1.22      1.02 o 
  -7  -9   6       16.57       19.01      1.78 o 
  -6  -9   6       10.52        8.94      0.91 o 
  -5  -9   6        0.14        0.76      0.59 o 
  -4  -9   6       39.40       37.13      1.15 o 
  -3  -9   6       66.99       65.69      1.35 o 
  -2  -9   6       80.92       82.62      1.29 o 
  -1  -9   6       19.48       18.11      0.83 o 
   0  -9   6       11.36        9.72      0.71 o 
   1  -9   6        0.02        0.66      0.72 o 
   2  -9   6        3.01        2.02      0.83 o 
   3  -9   6        1.05        0.32      0.86 o 
   4  -9   6        2.47        1.52      0.80 o 
  -7  -8   6        0.33        1.33      0.79 o 
  -6  -8   6        2.73        2.32      0.65 o 
  -5  -8   6       23.99       19.44      0.85 o 
  -4  -8   6       12.81       12.08      0.83 o 
  -3  -8   6      143.70      144.08      2.01 o 
  -2  -8   6       69.77       73.64      0.99 o 
  -1  -8   6       55.09       49.62      0.97 o 
   0  -8   6       23.93       25.11      0.86 o 
   1  -8   6        7.74        5.22      0.79 o 
   2  -8   6        1.29        0.93      0.72 o 
   3  -8   6        0.02        0.17      0.70 o 
   4  -8   6       11.28        7.34      2.80 o 
   5  -8   6        0.14        0.00      1.24 o 
  -8  -7   6        0.38        2.30      2.14 o 
  -7  -7   6        0.63        0.52      0.89 o 
  -6  -7   6        0.98        0.98      0.56 o 
  -5  -7   6       16.35       13.19      0.81 o 
  -4  -7   6       13.18       11.08      0.74 o 
  -3  -7   6        4.79        3.34      0.50 o 
  -2  -7   6       94.39       90.97      1.06 o 
  -1  -7   6      208.84      212.63      2.04 o 
   0  -7   6      167.10      171.32      1.59 o 
   1  -7   6       40.41       37.59      1.44 o 
   2  -7   6       97.82       96.79      7.25 o 
   3  -7   6        3.36        3.63      1.20 o 
   4  -7   6        0.01        0.00      0.78 o 
   5  -7   6        0.78        0.00      1.19 o 
   6  -7   6        0.88        0.27      1.27 o 
  -8  -6   6        0.10        1.25      0.99 o 
  -7  -6   6        1.74        3.01      0.65 o 
  -6  -6   6        0.56        0.89      0.46 o 
  -5  -6   6       31.51       34.52      0.98 o 
  -4  -6   6        8.13        7.33      0.67 o 
  -3  -6   6       56.76       58.75      1.55 o 
  -2  -6   6       76.60       72.71      1.25 o 
  -1  -6   6       34.99       32.48      0.77 o 
   0  -6   6        0.20        0.31      0.36 o 
   1  -6   6      582.18      621.79     30.07 o 
   2  -6   6       39.34       37.86      1.10 o 
   3  -6   6       88.49       87.73      8.78 o 
   4  -6   6        2.71        1.56      0.69 o 
   5  -6   6       14.96       12.45      1.63 o 
   6  -6   6        6.97        6.15      1.60 o 
  -8  -5   6        0.09        0.04      0.74 o 
  -7  -5   6        0.14        0.68      0.56 o 
  -6  -5   6        1.32        0.13      0.56 o 
  -5  -5   6        7.46        8.87      1.11 o 
  -4  -5   6       42.59       36.15      1.10 o 
  -3  -5   6      289.41      280.39      1.87 o 
  -2  -5   6        0.63        0.60      0.30 o 
  -1  -5   6       24.43       25.91      1.03 o 
   0  -5   6      100.31       94.05      1.94 o 
   1  -5   6       14.25       13.56      0.52 o 
   2  -5   6      324.43      338.37      3.26 o 
   3  -5   6      203.68      217.57      6.71 o 
   4  -5   6      122.74      128.24      4.56 o 
   5  -5   6       82.20       82.97      6.21 o 
   6  -5   6        3.45        1.63      0.81 o 
   7  -5   6       11.86       14.40      1.33 o 
  -8  -4   6        0.44        0.00      0.70 o 
  -7  -4   6        9.68        7.16      0.94 o 
  -6  -4   6        3.30        3.13      0.59 o 
  -5  -4   6        2.23        1.42      0.58 o 
  -4  -4   6      239.73      216.06      3.67 o 
  -3  -4   6        9.27        7.17      0.58 o 
  -2  -4   6        1.22        1.08      0.30 o 
  -1  -4   6       30.23       26.90      0.64 o 
   0  -4   6       24.85       25.34      0.58 o 
   1  -4   6      254.64      245.21      5.40 o 
   2  -4   6        0.08        0.39      0.32 o 
   3  -4   6       32.08       35.42      1.08 o 
   4  -4   6       32.82       34.47      1.11 o 
   5  -4   6       41.81       36.82      3.59 o 
   6  -4   6        2.90        3.21      1.07 o 
   7  -4   6        0.48        1.51      0.80 o 
  -8  -3   6        3.50        3.36      1.09 o 
  -7  -3   6        6.30        4.65      1.02 o 
  -6  -3   6       12.54       10.68      0.79 o 
  -5  -3   6        0.04        0.00      0.64 o 
  -4  -3   6        0.86        0.25      0.33 o 
  -3  -3   6      272.04      278.05      4.71 o 
  -2  -3   6       14.50       11.74      0.45 o 
  -1  -3   6      338.44      339.04      6.33 o 
   0  -3   6       79.93       89.86      1.75 o 
   1  -3   6      123.35      102.82      2.01 o 
   2  -3   6       41.10       31.44      1.03 o 
   3  -3   6      277.25      301.36      8.32 o 
   4  -3   6      358.63      382.20      3.11 o 
   5  -3   6      112.28      119.26      3.57 o 
   6  -3   6      183.56      185.62     10.07 o 
   7  -3   6       57.68       63.90      4.80 o 
   8  -3   6       32.06       32.55      4.78 o 
  -8  -2   6        4.34        4.00      1.48 o 
  -7  -2   6        0.92        0.42      0.80 o 
  -6  -2   6       11.01        8.86      1.10 o 
  -5  -2   6        2.72        2.61      0.58 o 
  -4  -2   6        2.32        0.83      0.39 o 
  -3  -2   6        0.95        0.51      0.27 o 
  -2  -2   6      485.65      479.10      8.19 o 
  -1  -2   6       14.88       14.06      0.52 o 
   0  -2   6        2.11        1.00      0.31 o 
   1  -2   6        8.72        8.81      0.43 o 
   2  -2   6       27.75       34.98      0.69 o 
   3  -2   6      130.23      122.46      2.68 o 
   4  -2   6        6.33        5.98      0.56 o 
   5  -2   6      105.89       95.06      1.61 o 
   6  -2   6        0.09        0.00      0.67 o 
   7  -2   6        6.53        6.42      1.32 o 
   8  -2   6        5.70        5.22      1.13 o 
  -8  -1   6       38.77       39.24      3.99 o 
  -7  -1   6        9.60       10.75      1.71 o 
  -6  -1   6       40.51       35.82      2.40 o 
  -5  -1   6        0.16        0.36      0.58 o 
  -4  -1   6       54.01       48.32      1.37 o 
  -3  -1   6        2.59        0.89      0.38 o 
  -2  -1   6       77.50       90.62      1.39 o 
  -1  -1   6      166.81      148.76      2.25 o 
   0  -1   6      105.21      118.32      3.64 o 
   1  -1   6      611.40      673.60     14.53 o 
   2  -1   6       72.96       82.53      1.45 o 
   3  -1   6        5.75        4.75      0.39 o 
   4  -1   6       38.17       32.83      0.98 o 
   5  -1   6        2.22        1.22      0.36 o 
   6  -1   6        0.16        0.42      0.67 o 
   7  -1   6        5.94        4.41      0.91 o 
   8  -1   6        8.35        7.87      0.94 o 
   9  -1   6       55.40       63.45      6.40 o 
  -8   0   6        9.49       10.80      1.31 o 
  -7   0   6       17.84       19.60      1.35 o 
  -6   0   6        1.37        1.09      0.65 o 
  -5   0   6       82.35       86.15      2.58 o 
  -4   0   6       37.42       33.83      1.28 o 
  -3   0   6       95.41       85.63      1.78 o 
  -2   0   6       11.62       11.80      0.64 o 
  -1   0   6        8.57        8.42      0.56 o 
   0   0   6      386.69      400.99      5.99 o 
   1   0   6       24.65       27.25      1.02 o 
   2   0   6      237.50      266.31      3.88 o 
   3   0   6       10.56        8.60      0.44 o 
   4   0   6       65.06       56.90      0.67 o 
   5   0   6        2.60        2.11      0.42 o 
   6   0   6        1.06        0.78      0.67 o 
   7   0   6       44.15       42.30      3.12 o 
   8   0   6        0.66        0.24      0.68 o 
   9   0   6       11.02       14.36      1.53 o 
  -8   1   6       15.04       17.51      1.57 o 
  -7   1   6        0.49        0.45      0.90 o 
  -6   1   6        4.03        5.57      0.96 o 
  -5   1   6       50.40       49.13      5.70 o 
  -4   1   6       83.22       90.51      5.47 o 
  -3   1   6      171.07      179.28      5.35 o 
  -2   1   6      341.48      349.08      4.77 o 
  -1   1   6       98.08       85.75      1.92 o 
   0   1   6        2.36        2.34      0.41 o 
   1   1   6      743.37      795.91     11.81 o 
   2   1   6      483.78      495.10      7.45 o 
   3   1   6       16.15       11.56      0.43 o 
   4   1   6       95.22      102.22      0.83 o 
   5   1   6       59.40       57.41      1.52 o 
   6   1   6       35.42       39.77      0.90 o 
   7   1   6        3.04        2.33      0.66 o 
   8   1   6        1.44        1.19      0.60 o 
   9   1   6        3.81        3.02      0.81 o 
  -7   2   6        0.36        0.57      0.80 o 
  -6   2   6        3.92        2.91      1.78 o 
  -5   2   6        1.45        1.17      0.63 o 
  -4   2   6       31.65       39.93      2.65 o 
  -3   2   6      154.04      165.79      3.89 o 
  -2   2   6       27.99       24.82      0.94 o 
  -1   2   6       29.38       24.46      0.60 o 
   0   2   6        2.49        5.62      0.46 o 
   1   2   6       25.91       20.24      0.46 o 
   2   2   6      123.31      132.00      1.98 o 
   3   2   6       24.52       25.09      0.47 o 
   4   2   6        5.50        3.53      0.33 o 
   5   2   6        4.95        3.83      0.48 o 
   6   2   6        0.00        0.11      0.37 o 
   7   2   6        3.49        2.62      0.71 o 
   8   2   6        4.55        2.77      0.90 o 
   9   2   6        0.72        0.42      0.67 o 
  -7   3   6       11.11       11.39      1.40 o 
  -6   3   6        6.50        8.03      1.16 o 
  -5   3   6        6.86        6.35      2.99 o 
  -4   3   6        9.45        8.83      1.07 o 
  -3   3   6       62.02       62.43      1.07 o 
  -2   3   6       46.70       49.95      1.63 o 
  -1   3   6       42.69       49.82      1.39 o 
   0   3   6        3.73        4.64      0.44 o 
   1   3   6      253.35      274.13      5.53 o 
   2   3   6        3.49        3.32      0.31 o 
   3   3   6       14.26       15.21      0.46 o 
   4   3   6      267.52      268.91      2.11 o 
   5   3   6       98.12       88.00      1.12 o 
   6   3   6      188.65      181.22      1.70 o 
   7   3   6       31.21       30.23      1.13 o 
   8   3   6        9.04        7.24      0.97 o 
   9   3   6        0.14        0.18      0.64 o 
  10   3   6       16.14       15.68      1.64 o 
  -7   4   6        1.29        1.27      0.97 o 
  -6   4   6        0.74        0.63      0.77 o 
  -5   4   6        0.32        0.00      0.79 o 
  -4   4   6      162.72      162.79      4.22 o 
  -3   4   6      455.79      485.19      6.97 o 
  -2   4   6      150.97      170.19      4.08 o 
  -1   4   6        8.46        8.10      0.50 o 
   0   4   6       83.83       90.98      1.33 o 
   1   4   6       23.98       29.30      0.72 o 
   2   4   6       71.22       66.54      0.70 o 
   3   4   6      278.97      272.03      2.69 o 
   4   4   6      250.43      229.35      1.87 o 
   5   4   6       28.01       23.76      0.94 o 
   6   4   6      103.21       96.21      1.41 o 
   7   4   6       59.94       55.12      1.26 o 
   8   4   6        4.04        2.84      0.91 o 
   9   4   6        3.95        2.11      0.77 o 
  10   4   6        0.98        0.02      0.81 o 
  -6   5   6        2.68        2.23      0.94 o 
  -5   5   6        0.84        0.79      0.79 o 
  -4   5   6       30.95       22.93      1.76 o 
  -3   5   6       16.29       11.33      0.61 o 
  -2   5   6        2.51        0.72      0.36 o 
  -1   5   6        0.43        0.57      0.33 o 
   0   5   6       47.76       37.78      1.10 o 
   1   5   6      200.14      191.35      4.08 o 
   2   5   6        1.52        0.77      0.30 o 
   3   5   6        2.87        0.54      0.32 o 
   4   5   6        0.98        1.02      0.33 o 
   5   5   6      277.55      273.18      2.83 o 
   6   5   6       16.13       15.55      0.90 o 
   7   5   6        0.00        0.12      0.74 o 
   8   5   6       47.37       42.56      1.59 o 
   9   5   6        2.72        2.44      0.82 o 
  10   5   6       18.45       16.71      1.66 o 
  -6   6   6        1.33        1.82      0.86 o 
  -5   6   6        1.93        1.57      0.77 o 
  -4   6   6       21.05       19.76      1.30 o 
  -3   6   6       50.66       45.78      2.07 o 
  -2   6   6       98.32       92.52      2.47 o 
  -1   6   6       18.84       14.63      0.57 o 
   0   6   6       24.13       20.20      0.56 o 
   1   6   6        3.16        1.73      0.39 o 
   2   6   6       78.66       80.13      1.04 o 
   3   6   6      184.37      193.68      1.46 o 
   4   6   6       14.05       12.02      0.57 o 
   5   6   6      105.89      106.58      1.87 o 
   6   6   6       68.13       65.75      1.55 o 
   7   6   6       14.97       13.55      0.78 o 
   8   6   6       20.67       16.84      2.32 o 
   9   6   6        3.01        1.93      0.80 o 
  10   6   6        4.41        2.29      0.90 o 
  -5   7   6       26.50       32.33      1.59 o 
  -4   7   6       11.48       12.68      1.03 o 
  -3   7   6       44.39       43.98      1.69 o 
  -2   7   6        0.00        0.00      0.38 o 
  -1   7   6       51.99       46.74      2.32 o 
   0   7   6        6.35        6.22      0.47 o 
   1   7   6        1.65        0.63      0.35 o 
   2   7   6       83.66       89.38      2.83 o 
   3   7   6        1.76        1.25      0.36 o 
   4   7   6      324.34      316.72      2.61 o 
   5   7   6      114.73      110.43      2.22 o 
   6   7   6        0.21        0.26      0.60 o 
   7   7   6        0.01        0.96      0.67 o 
   8   7   6        5.73        6.06      0.93 o 
   9   7   6       36.37       40.20      1.69 o 
  -5   8   6        0.54        0.10      0.94 o 
  -4   8   6       13.39       12.98      1.05 o 
  -3   8   6        0.02        0.59      0.42 o 
  -2   8   6      132.09      129.74      4.78 o 
  -1   8   6       30.84       24.34      1.39 o 
   0   8   6      105.06      102.10      5.65 o 
   1   8   6       37.72       38.66      1.41 o 
   2   8   6       17.70       14.99      0.68 o 
   3   8   6       35.16       23.42      0.88 o 
   4   8   6       39.98       38.60      0.96 o 
   5   8   6       18.31       15.40      0.69 o 
   6   8   6        6.23        7.28      0.88 o 
   7   8   6       18.08       17.74      1.24 o 
   8   8   6        0.00        0.00      0.82 o 
   9   8   6       32.39       28.22      1.84 o 
  -4   9   6        1.62        1.56      0.86 o 
  -3   9   6        0.90        0.60      0.47 o 
  -2   9   6        0.45        0.89      0.47 o 
  -1   9   6       40.22       40.03      2.75 o 
   0   9   6        7.33        5.13      0.69 o 
   1   9   6        3.53        3.12      0.48 o 
   2   9   6        0.75        0.97      0.40 o 
   3   9   6       16.07       11.83      0.55 o 
   4   9   6      172.05      161.70      2.30 o 
   5   9   6        0.35        0.51      0.39 o 
   6   9   6        1.72        0.95      0.51 o 
   7   9   6        1.64        1.11      0.83 o 
   8   9   6        0.31        0.07      0.89 o 
   9   9   6        2.92        0.96      1.28 o 
  -3  10   6        0.15        0.00      1.06 o 
  -2  10   6        2.48        1.20      0.57 o 
  -1  10   6        7.74        6.51      0.69 o 
   0  10   6       33.65       35.11      1.82 o 
   1  10   6        4.12        2.19      0.42 o 
   2  10   6        3.01        1.35      0.35 o 
   3  10   6        0.33        0.00      0.31 o 
   4  10   6        0.21        0.30      0.33 o 
   5  10   6        1.03        0.85      0.42 o 
   6  10   6       26.52       27.53      1.02 o 
   7  10   6        1.93        1.13      0.63 o 
   8  10   6        1.19        0.46      0.87 o 
   9  10   6        2.56        0.94      1.85 o 
  -2  11   6        2.59        1.28      0.73 o 
  -1  11   6       14.18       19.01      1.03 o 
   0  11   6       22.65       20.64      1.67 o 
   1  11   6       28.19       26.45      1.46 o 
   2  11   6        2.97        2.76      0.40 o 
   3  11   6        0.64        0.44      0.34 o 
   4  11   6        1.39        0.59      0.36 o 
   5  11   6        8.10        7.96      0.73 o 
   6  11   6        4.43        2.26      0.57 o 
   7  11   6        0.76        0.45      0.90 o 
   8  11   6        1.19        0.87      0.94 o 
  -1  12   6        1.03        0.30      0.55 o 
   0  12   6       53.07       61.25      3.27 o 
   1  12   6        3.90        6.75      0.66 o 
   2  12   6       54.25       66.11      1.96 o 
   3  12   6       10.01        7.96      0.59 o 
   4  12   6       26.29       24.62      0.78 o 
   5  12   6        0.48        0.35      0.49 o 
   6  12   6        0.22        0.08      0.58 o 
   7  12   6       17.48       20.68      1.75 o 
   1  13   6       47.38       52.05      2.94 o 
   2  13   6       12.56       13.39      0.73 o 
   3  13   6        3.60        3.89      0.50 o 
   4  13   6        4.62        4.43      0.60 o 
   5  13   6        6.81        7.86      0.80 o 
   6  13   6       13.71       16.93      1.05 o 
  -3 -11   7       16.91       16.12      0.98 o 
  -2 -11   7        0.44        0.46      0.55 o 
  -1 -11   7        0.00        0.15      0.58 o 
   0 -11   7       10.32       11.06      1.17 o 
  -5 -10   7       23.52       21.60      1.42 o 
  -4 -10   7       62.18       61.51      1.62 o 
  -3 -10   7        0.09        0.17      0.55 o 
  -2 -10   7        0.14        0.99      0.56 o 
  -1 -10   7        0.05        0.51      0.56 o 
   0 -10   7       12.58       10.00      1.06 o 
   1 -10   7        5.83        4.76      0.99 o 
   2 -10   7        4.36        3.74      1.24 o 
  -6  -9   7        0.86        0.66      0.73 o 
  -5  -9   7        2.23        1.40      0.58 o 
  -4  -9   7       13.12       15.30      1.52 o 
  -3  -9   7        9.88        9.30      0.83 o 
  -2  -9   7        0.20        0.00      0.55 o 
  -1  -9   7        8.36        8.37      0.73 o 
   0  -9   7        0.68        0.46      0.54 o 
   1  -9   7       13.54       11.58      1.07 o 
   2  -9   7        0.10        0.52      0.82 o 
   3  -9   7        0.26        0.73      0.99 o 
  -6  -8   7        5.35        5.65      0.86 o 
  -5  -8   7       11.26       10.57      0.81 o 
  -4  -8   7       60.53       59.43      1.28 o 
  -3  -8   7       52.66       52.11      1.48 o 
  -2  -8   7       77.19       85.17      1.86 o 
  -1  -8   7      188.01      198.10      2.11 o 
   0  -8   7       13.07       10.68      0.64 o 
   1  -8   7        3.01        1.49      0.77 o 
   2  -8   7        0.28        0.59      0.76 o 
   3  -8   7       19.86       21.67      1.40 o 
   4  -8   7        2.43        3.25      1.14 o 
  -7  -7   7       16.02       13.49      1.54 o 
  -6  -7   7       12.83       14.06      0.95 o 
  -5  -7   7        7.78        6.78      0.76 o 
  -4  -7   7       13.07       10.78      0.88 o 
  -3  -7   7       28.22       23.57      0.81 o 
  -2  -7   7        2.12        1.51      0.43 o 
  -1  -7   7       64.09       60.85      1.15 o 
   0  -7   7       29.75       26.12      0.81 o 
   1  -7   7        1.01        1.35      0.59 o 
   2  -7   7        6.17        5.56      1.02 o 
   3  -7   7        8.57        8.45      1.16 o 
   4  -7   7        0.77        0.00      0.84 o 
   5  -7   7        0.37        0.37      1.07 o 
  -7  -6   7       46.08       55.17      1.41 o 
  -6  -6   7        7.16        9.60      0.79 o 
  -5  -6   7       51.00       51.15      1.34 o 
  -4  -6   7       34.34       29.62      0.96 o 
  -3  -6   7        0.16        0.33      0.40 o 
  -2  -6   7       39.20       37.09      0.87 o 
  -1  -6   7       96.12       95.05      1.30 o 
   0  -6   7      207.01      208.24      1.69 o 
   1  -6   7      145.27      145.19      2.34 o 
   2  -6   7      183.75      188.45      2.86 o 
   3  -6   7       57.50       63.63      2.54 o 
   4  -6   7        0.00        0.16      0.56 o 
   5  -6   7       20.63       22.09      3.65 o 
   6  -6   7        0.51        1.18      1.11 o 
  -7  -5   7        2.57        1.83      0.62 o 
  -6  -5   7       14.15       14.20      1.07 o 
  -5  -5   7       29.64       26.66      0.94 o 
  -4  -5   7       76.16       67.75      1.22 o 
  -3  -5   7       19.08       16.71      0.72 o 
  -2  -5   7       33.72       33.54      0.71 o 
  -1  -5   7      123.91      110.68      2.09 o 
   0  -5   7       13.33       12.43      0.61 o 
   1  -5   7       36.73       35.39      0.78 o 
   2  -5   7      102.26      105.13      3.30 o 
   3  -5   7      115.58      124.80      2.22 o 
   4  -5   7       83.47       80.99      2.76 o 
   5  -5   7        0.85        0.84      0.80 o 
   6  -5   7       16.81       16.54      2.11 o 
   7  -5   7        0.72        1.23      1.11 o 
  -8  -4   7        0.34        0.51      1.09 o 
  -7  -4   7        3.39        1.71      0.69 o 
  -6  -4   7        0.34        0.04      0.51 o 
  -5  -4   7       70.69       64.94      1.23 o 
  -4  -4   7       35.13       28.36      0.92 o 
  -3  -4   7      108.79      130.87      1.28 o 
  -2  -4   7       86.57       84.74      1.28 o 
  -1  -4   7       22.78       19.45      0.63 o 
   0  -4   7      128.95      123.56      2.22 o 
   1  -4   7       26.15       24.91      1.04 o 
   2  -4   7      280.66      300.35      8.92 o 
   3  -4   7      454.09      510.75     19.39 o 
   4  -4   7      133.57      138.07      1.77 o 
   5  -4   7      167.95      183.72     15.19 o 
   6  -4   7       82.16       95.26      8.35 o 
   7  -4   7        0.95        0.83      0.86 o 
  -8  -3   7        7.84        4.95      1.18 o 
  -7  -3   7        8.77        7.45      1.04 o 
  -6  -3   7        0.02        1.15      0.71 o 
  -5  -3   7        0.03        0.00      0.75 o 
  -4  -3   7        8.27        9.89      0.72 o 
  -3  -3   7       34.89       39.10      1.22 o 
  -2  -3   7       37.50       31.35      1.18 o 
  -1  -3   7        4.78        1.89      0.35 o 
   0  -3   7        5.45        6.40      0.44 o 
   1  -3   7       51.53       49.00      0.87 o 
   2  -3   7        0.36        0.51      0.30 o 
   3  -3   7      351.00      358.19      5.36 o 
   4  -3   7       90.70       86.24      1.41 o 
   5  -3   7       18.29       17.65      1.75 o 
   6  -3   7       47.99       54.68      4.01 o 
   7  -3   7       76.42       88.93      3.43 o 
   8  -3   7        7.20        4.53      3.04 o 
  -8  -2   7        0.62        0.85      1.10 o 
  -7  -2   7        3.41        2.14      0.87 o 
  -6  -2   7        8.25        5.23      0.77 o 
  -5  -2   7        7.66        4.52      0.77 o 
  -4  -2   7        0.75        0.00      0.62 o 
  -3  -2   7       69.76       69.37      1.60 o 
  -2  -2   7        2.36        1.35      0.36 o 
  -1  -2   7        0.61        0.69      0.26 o 
   0  -2   7        5.91        6.02      0.40 o 
   1  -2   7       39.70       36.79      0.64 o 
   2  -2   7        8.97        8.05      0.51 o 
   3  -2   7       17.29       17.32      0.80 o 
   4  -2   7        5.44        2.73      0.66 o 
   5  -2   7       58.18       61.15      2.86 o 
   6  -2   7       25.08       22.72      1.32 o 
   7  -2   7        0.41        0.94      0.73 o 
   8  -2   7       35.13       37.42      2.58 o 
  -8  -1   7        0.73        1.12      1.04 o 
  -7  -1   7        0.50        1.34      0.80 o 
  -6  -1   7        5.92        7.21      1.05 o 
  -5  -1   7       98.05      102.37      1.63 o 
  -4  -1   7        6.44        2.99      0.64 o 
  -3  -1   7        0.43        0.23      0.45 o 
  -2  -1   7      136.67      132.04      3.81 o 
  -1  -1   7        1.24        0.94      0.29 o 
   0  -1   7        8.68       12.07      0.59 o 
   1  -1   7       75.98       78.09      1.12 o 
   2  -1   7       44.79       55.74      0.94 o 
   3  -1   7        1.46        1.49      0.33 o 
   4  -1   7        2.68        2.73      0.38 o 
   5  -1   7      123.48      136.89      5.71 o 
   6  -1   7        2.88        2.22      0.78 o 
   7  -1   7        0.02        1.14      0.68 o 
   8  -1   7       12.82       12.18      1.01 o 
  -7   0   7        2.88        2.64      1.12 o 
  -6   0   7        2.75        1.30      1.01 o 
  -5   0   7       58.05       60.56      2.47 o 
  -4   0   7      104.30       97.44      1.80 o 
  -3   0   7       59.44       57.43      1.95 o 
  -2   0   7        7.05        5.71      0.49 o 
  -1   0   7       11.90        7.96      0.40 o 
   0   0   7       70.76       73.43      1.40 o 
   1   0   7      129.54      135.66      1.79 o 
   2   0   7      361.65      388.27      4.68 o 
   3   0   7        7.74        7.90      0.47 o 
   4   0   7       74.42       70.05      1.59 o 
   5   0   7        0.45        0.35      0.40 o 
   6   0   7        4.33        2.50      0.65 o 
   7   0   7        0.01        0.30      0.72 o 
   8   0   7        7.68        8.92      0.97 o 
   9   0   7        0.07        0.70      0.74 o 
  -7   1   7        5.09        3.47      1.53 o 
  -6   1   7        0.11        0.30      0.99 o 
  -5   1   7        0.11        0.13      0.91 o 
  -4   1   7       49.35       45.73      2.20 o 
  -3   1   7       13.04       13.92      0.96 o 
  -2   1   7      146.68      143.35      5.33 o 
  -1   1   7       37.51       36.40      1.15 o 
   0   1   7       78.90       88.26      1.82 o 
   1   1   7       36.93       39.47      0.86 o 
   2   1   7      288.12      302.72      3.14 o 
   3   1   7       37.79       37.24      0.67 o 
   4   1   7        0.11        0.00      0.31 o 
   5   1   7      186.86      188.48      2.30 o 
   6   1   7       21.67       20.21      0.94 o 
   7   1   7        4.33        3.22      0.86 o 
   8   1   7        1.19        1.16      0.70 o 
   9   1   7        5.51        2.93      1.08 o 
  -7   2   7        0.19        0.50      0.88 o 
  -6   2   7       16.65       19.06      1.95 o 
  -5   2   7        0.04        0.33      0.64 o 
  -4   2   7       34.66       24.73      1.26 o 
  -3   2   7       58.64       54.03      1.39 o 
  -2   2   7       13.95       16.91      0.85 o 
  -1   2   7       69.06       63.67      1.83 o 
   0   2   7      297.02      303.79      7.45 o 
   1   2   7      193.68      195.58      2.37 o 
   2   2   7      179.98      179.55      2.83 o 
   3   2   7       14.13       10.14      0.45 o 
   4   2   7      293.82      293.92      3.87 o 
   5   2   7      103.66      100.56      2.02 o 
   6   2   7       17.44       14.70      0.75 o 
   7   2   7        0.04        0.51      0.52 o 
   8   2   7        7.55        5.18      0.99 o 
   9   2   7        0.01        0.21      0.76 o 
  -7   3   7        2.40        1.46      0.92 o 
  -6   3   7        2.10        1.56      0.84 o 
  -5   3   7        0.16        0.00      0.72 o 
  -4   3   7       63.98       65.29      2.76 o 
  -3   3   7      110.46      122.99      3.89 o 
  -2   3   7       60.58       68.01      1.21 o 
  -1   3   7        0.00        0.70      0.32 o 
   0   3   7      403.73      415.81      3.28 o 
   1   3   7        2.42        1.42      0.33 o 
   2   3   7       56.76       49.70      0.87 o 
   3   3   7        0.79        0.70      0.25 o 
   4   3   7        9.61        8.43      0.42 o 
   5   3   7      222.29      222.94      5.05 o 
   6   3   7       21.40       20.59      0.91 o 
   7   3   7        7.33        5.12      0.66 o 
   8   3   7        5.76        4.55      1.11 o 
   9   3   7        6.27        5.58      1.16 o 
  -6   4   7        0.62        0.68      0.82 o 
  -5   4   7       11.20       12.37      2.55 o 
  -4   4   7        3.09        0.85      0.58 o 
  -3   4   7        4.53        3.56      0.48 o 
  -2   4   7      114.49      116.16      3.63 o 
  -1   4   7        0.67        0.28      0.32 o 
   0   4   7       11.47        7.73      0.44 o 
   1   4   7       43.38       38.25      0.72 o 
   2   4   7       24.92       24.10      0.57 o 
   3   4   7      748.10      714.41      9.39 o 
   4   4   7       48.94       42.17      0.75 o 
   5   4   7        1.00        1.04      0.54 o 
   6   4   7        2.34        1.99      0.57 o 
   7   4   7        2.33        3.22      0.93 o 
   8   4   7        1.71        0.30      0.76 o 
   9   4   7        1.01        1.24      0.65 o 
  -6   5   7        0.00        0.35      0.98 o 
  -5   5   7        0.21        0.00      0.81 o 
  -4   5   7        0.81        0.00      0.76 o 
  -3   5   7       21.71       19.91      1.03 o 
  -2   5   7       99.70      108.70      3.47 o 
  -1   5   7      203.73      213.07      7.35 o 
   0   5   7       12.25       12.02      0.65 o 
   1   5   7      124.46      125.63      2.80 o 
   2   5   7       43.41       40.69      0.84 o 
   3   5   7      137.09      141.36      1.43 o 
   4   5   7        4.79        4.43      0.43 o 
   5   5   7       67.74       65.31      1.07 o 
   6   5   7       91.61       84.04      1.49 o 
   7   5   7       25.23       25.93      0.95 o 
   8   5   7        5.58        4.14      1.02 o 
   9   5   7        3.75        2.01      0.75 o 
  -5   6   7        0.47        0.18      0.84 o 
  -4   6   7        0.18        0.50      0.64 o 
  -3   6   7       17.33       15.75      0.91 o 
  -2   6   7      405.11      414.35     13.79 o 
  -1   6   7       98.87      101.38      3.15 o 
   0   6   7      217.06      226.40      5.68 o 
   1   6   7        0.01        0.52      0.31 o 
   2   6   7      138.43      131.80      2.40 o 
   3   6   7        0.13        0.25      0.34 o 
   4   6   7       38.15       37.63      0.91 o 
   5   6   7       99.95       99.06      1.25 o 
   6   6   7        1.08        0.46      0.55 o 
   7   6   7      101.47      100.11      2.42 o 
   8   6   7        1.94        2.00      0.68 o 
   9   6   7        2.70        0.95      0.94 o 
  -5   7   7        1.57        1.36      0.91 o 
  -4   7   7        7.82        8.82      1.02 o 
  -3   7   7        4.23        1.33      0.42 o 
  -2   7   7        1.23        0.18      0.40 o 
  -1   7   7        0.17        0.18      0.42 o 
   0   7   7        1.85        0.60      0.39 o 
   1   7   7      216.06      220.90      5.26 o 
   2   7   7       48.83       41.25      0.83 o 
   3   7   7        1.08        0.39      0.37 o 
   4   7   7        0.01        0.00      0.38 o 
   5   7   7        1.20        0.43      0.50 o 
   6   7   7        3.04        1.20      0.75 o 
   7   7   7       24.96       22.69      1.08 o 
   8   7   7        3.00        1.49      0.59 o 
   9   7   7        0.49        1.00      0.91 o 
  -4   8   7        2.98        3.59      0.93 o 
  -3   8   7        9.10        9.76      0.64 o 
  -2   8   7        6.83        3.66      0.59 o 
  -1   8   7       22.65       20.08      0.98 o 
   0   8   7       13.08       13.30      1.11 o 
   1   8   7        1.15        0.41      0.46 o 
   2   8   7       14.92       17.74      0.68 o 
   3   8   7        4.27        5.05      0.51 o 
   4   8   7        0.20        0.00      0.48 o 
   5   8   7        0.04        0.03      0.46 o 
   6   8   7       11.06       11.47      1.35 o 
   7   8   7       16.20       14.63      1.30 o 
   8   8   7        9.75        7.09      0.97 o 
   9   8   7        5.61        7.12      2.87 o 
  -4   9   7       12.46       14.83      1.38 o 
  -3   9   7        3.92        3.68      0.74 o 
  -2   9   7        0.13        0.44      0.47 o 
  -1   9   7        4.11        3.06      0.67 o 
   0   9   7        0.50        0.10      0.50 o 
   1   9   7       16.96       18.51      0.99 o 
   2   9   7        1.28        2.32      0.47 o 
   3   9   7       32.33       28.68      1.30 o 
   4   9   7        0.29        0.04      0.46 o 
   5   9   7       80.39       72.38      1.01 o 
   6   9   7       81.02       91.33      1.35 o 
   7   9   7        3.70        4.31      1.00 o 
   8   9   7        0.08        0.02      0.93 o 
   9   9   7        4.09        2.69      1.19 o 
  -3  10   7        0.23        0.99      0.75 o 
  -2  10   7       15.06       14.49      1.10 o 
  -1  10   7        2.15        1.47      0.51 o 
   0  10   7        0.09        0.25      0.45 o 
   1  10   7       27.05       26.55      1.19 o 
   2  10   7        2.70        2.18      0.44 o 
   3  10   7        3.14        1.69      0.39 o 
   4  10   7       19.27       13.63      0.67 o 
   5  10   7        7.04        5.50      0.60 o 
   6  10   7        0.11        0.86      0.58 o 
   7  10   7        6.32        6.25      0.89 o 
   8  10   7        0.36        0.67      0.91 o 
  -2  11   7       10.76       12.20      1.37 o 
  -1  11   7        4.12        5.73      0.85 o 
   0  11   7        2.15        1.37      0.54 o 
   1  11   7        8.16        5.57      0.64 o 
   2  11   7        2.11        2.02      0.40 o 
   3  11   7        8.97        6.61      0.51 o 
   4  11   7        2.27        1.14      0.38 o 
   5  11   7        0.77        0.49      0.54 o 
   6  11   7        3.80        1.86      0.73 o 
   7  11   7       14.64       15.11      1.24 o 
   8  11   7        5.05        3.85      1.22 o 
   0  12   7        7.69        5.81      0.70 o 
   1  12   7        7.93        7.68      0.71 o 
   2  12   7        6.56        6.35      0.54 o 
   3  12   7        0.09        0.00      0.38 o 
   4  12   7        0.35        0.44      0.41 o 
   5  12   7        4.73        2.74      0.65 o 
   6  12   7       52.79       61.27      1.37 o 
   7  12   7        6.33        8.42      1.36 o 
   1  13   7       19.05       25.90      1.58 o 
   2  13   7        4.67        2.92      0.58 o 
   3  13   7        3.69        3.99      0.53 o 
   4  13   7        0.70        0.71      0.44 o 
   5  13   7       31.22       36.28      1.09 o 
  -4 -10   8       16.40       19.17      1.36 o 
  -3 -10   8        5.35        5.18      0.73 o 
  -2 -10   8        0.48        0.43      0.59 o 
  -1 -10   8        0.16        0.11      0.60 o 
   0 -10   8        2.88        0.99      1.00 o 
   1 -10   8        1.95        1.47      1.27 o 
  -5  -9   8        2.75        2.48      0.70 o 
  -4  -9   8       72.12       75.05      2.14 o 
  -3  -9   8        8.93        3.81      0.65 o 
  -2  -9   8        0.09        0.33      0.54 o 
  -1  -9   8       28.85       30.21      1.17 o 
   0  -9   8       10.31        9.46      1.26 o 
   1  -9   8       11.49       12.22      1.07 o 
   2  -9   8        4.85        3.60      1.14 o 
  -6  -8   8        0.39        0.52      0.73 o 
  -5  -8   8        5.05        4.44      0.95 o 
  -4  -8   8        8.65        8.77      0.75 o 
  -3  -8   8        4.30        4.83      0.64 o 
  -2  -8   8       10.51        6.22      0.75 o 
  -1  -8   8        6.89        6.51      0.76 o 
   0  -8   8       12.28       11.14      0.77 o 
   1  -8   8       12.86        9.61      1.21 o 
   2  -8   8        7.95        7.38      1.78 o 
   3  -8   8        4.71        3.61      1.23 o 
   4  -8   8        5.54        5.58      1.14 o 
  -6  -7   8        3.08        2.16      0.66 o 
  -5  -7   8        0.23        0.30      0.59 o 
  -4  -7   8        3.65        2.84      0.66 o 
  -3  -7   8        0.36        0.18      0.46 o 
  -2  -7   8        1.35        1.10      0.47 o 
  -1  -7   8      154.48      156.58      2.13 o 
   0  -7   8       31.32       29.49      0.84 o 
   1  -7   8       33.77       38.64      1.40 o 
   2  -7   8        3.17        0.67      0.74 o 
   3  -7   8       12.90       11.62      1.62 o 
   4  -7   8        1.55        1.21      0.79 o 
   5  -7   8       27.19       23.99      2.11 o 
  -7  -6   8        0.27        1.23      0.85 o 
  -6  -6   8        2.59        0.66      0.62 o 
  -5  -6   8        1.31        0.81      0.79 o 
  -4  -6   8        6.53        5.74      0.75 o 
  -3  -6   8        5.22        3.37      0.58 o 
  -2  -6   8       10.87        9.99      0.67 o 
  -1  -6   8        5.21        4.49      0.64 o 
   0  -6   8       35.26       34.32      0.95 o 
   1  -6   8        6.67        6.53      0.93 o 
   2  -6   8      143.44      156.66     18.10 o 
   3  -6   8        0.16        0.37      0.73 o 
   4  -6   8       58.21       64.03      3.67 o 
   5  -6   8       20.88       25.52      2.63 o 
  -7  -5   8        1.25        0.91      0.67 o 
  -6  -5   8        0.77        1.36      0.62 o 
  -5  -5   8        4.64        6.03      0.78 o 
  -4  -5   8        0.05        0.56      0.44 o 
  -3  -5   8        2.24        2.42      0.46 o 
  -2  -5   8        0.13        0.14      0.44 o 
  -1  -5   8       24.67       20.04      0.78 o 
   0  -5   8      166.43      161.10      2.90 o 
   1  -5   8      238.53      240.28      8.39 o 
   2  -5   8       70.71       69.96      2.30 o 
   3  -5   8        4.96        4.58      0.80 o 
   4  -5   8       24.56       27.40      1.06 o 
   5  -5   8       15.59       20.92      1.56 o 
   6  -5   8        0.33        0.39      0.87 o 
  -7  -4   8        1.87        0.38      0.94 o 
  -6  -4   8       10.78        9.90      1.08 o 
  -5  -4   8        3.20        2.44      0.62 o 
  -4  -4   8        7.08        5.11      0.67 o 
  -3  -4   8        5.47        3.81      0.48 o 
  -2  -4   8        0.06        0.07      0.33 o 
  -1  -4   8      109.37      106.01      1.34 o 
   0  -4   8       14.10       13.77      0.64 o 
   1  -4   8       63.06       61.28      1.60 o 
   2  -4   8      174.44      173.99      6.72 o 
   3  -4   8       23.81       23.59      1.08 o 
   4  -4   8      148.66      172.20      1.90 o 
   5  -4   8       75.37       81.88      3.85 o 
   6  -4   8       24.83       27.52      3.72 o 
   7  -4   8        3.54        2.23      1.14 o 
  -7  -3   8        8.69        9.86      1.17 o 
  -6  -3   8        1.56        1.37      0.77 o 
  -5  -3   8        0.02        0.33      0.78 o 
  -4  -3   8        0.77        0.00      0.55 o 
  -3  -3   8        0.04        0.21      0.33 o 
  -2  -3   8       41.16       33.34      1.11 o 
  -1  -3   8        2.66        4.31      0.54 o 
   0  -3   8       41.08       37.80      0.78 o 
   1  -3   8        9.09        6.09      0.55 o 
   2  -3   8        0.05        0.00      0.47 o 
   3  -3   8       14.41       10.58      1.26 o 
   4  -3   8       40.95       41.87      1.11 o 
   5  -3   8        2.82        1.42      0.76 o 
   6  -3   8        3.47        2.95      0.98 o 
   7  -3   8       57.05       63.53      4.95 o 
  -7  -2   8        7.48        6.11      1.16 o 
  -6  -2   8       10.37        7.94      0.99 o 
  -5  -2   8       24.56       25.84      1.34 o 
  -4  -2   8        5.21        3.20      0.70 o 
  -3  -2   8        0.37        0.00      0.37 o 
  -2  -2   8       73.32       80.61      2.08 o 
  -1  -2   8       64.93       67.27      1.14 o 
   0  -2   8       22.24       25.14      0.88 o 
   1  -2   8       43.54       37.27      0.89 o 
   2  -2   8        2.76        1.81      0.69 o 
   3  -2   8        3.15        1.20      0.62 o 
   4  -2   8        1.20        0.79      0.51 o 
   5  -2   8        0.84        0.43      0.65 o 
   6  -2   8        0.35        0.15      0.74 o 
   7  -2   8       83.31       96.84      3.16 o 
   8  -2   8       44.93       48.17      3.10 o 
  -7  -1   8        9.99       10.47      1.34 o 
  -6  -1   8       49.71       50.21      1.46 o 
  -5  -1   8        6.04        4.30      1.00 o 
  -4  -1   8       50.56       51.78      1.24 o 
  -3  -1   8       62.85       61.84      1.62 o 
  -2  -1   8       35.52       36.08      1.02 o 
  -1  -1   8       40.24       36.61      0.67 o 
   0  -1   8       11.53       11.02      0.67 o 
   1  -1   8       10.04        8.07      0.63 o 
   2  -1   8      177.00      174.12      4.48 o 
   3  -1   8        1.56        0.72      0.62 o 
   4  -1   8      106.00      104.58      1.22 o 
   5  -1   8       54.19       55.99      1.38 o 
   6  -1   8        4.06        3.48      0.66 o 
   7  -1   8        1.54        1.48      0.79 o 
   8  -1   8        1.33        1.91      0.82 o 
  -7   0   8        0.17        0.60      1.21 o 
  -6   0   8        0.21        0.00      1.04 o 
  -5   0   8        4.21        3.33      1.22 o 
  -4   0   8        1.07        1.33      0.54 o 
  -3   0   8       89.79       88.75      1.21 o 
  -2   0   8       57.46       51.19      1.40 o 
  -1   0   8       24.44       21.76      0.84 o 
   0   0   8        1.09        0.55      0.34 o 
   1   0   8      132.96      137.79      1.88 o 
   2   0   8       65.71       69.36      1.17 o 
   3   0   8       50.61       41.16      0.80 o 
   4   0   8        6.01        6.24      0.56 o 
   5   0   8       18.28       18.41      0.90 o 
   6   0   8        4.12        3.76      0.74 o 
   7   0   8        0.12        1.26      0.78 o 
   8   0   8        1.68        0.25      0.75 o 
  -7   1   8        1.07        0.04      1.19 o 
  -6   1   8        7.61        8.23      1.80 o 
  -5   1   8        1.61        1.03      1.01 o 
  -4   1   8        7.25        6.34      1.08 o 
  -3   1   8      365.84      381.41     11.76 o 
  -2   1   8       65.53       70.73      1.54 o 
  -1   1   8        3.41        4.24      0.59 o 
   0   1   8       69.70       71.66      2.53 o 
   1   1   8       58.66       52.99      0.92 o 
   2   1   8       50.20       40.85      0.85 o 
   3   1   8        9.58        7.86      0.52 o 
   4   1   8       15.08       18.89      0.67 o 
   5   1   8        0.23        0.11      0.50 o 
   6   1   8        3.20        4.75      0.76 o 
   7   1   8        1.22        0.93      0.67 o 
   8   1   8        0.09        0.42      0.83 o 
   9   1   8        1.86        0.86      0.96 o 
  -7   2   8        0.22        0.00      1.27 o 
  -6   2   8        0.09        0.00      1.40 o 
  -5   2   8        0.01        0.00      1.04 o 
  -4   2   8        8.64        7.89      1.06 o 
  -3   2   8        4.92        3.19      0.53 o 
  -2   2   8       68.37       67.31      1.59 o 
  -1   2   8        0.21        0.69      0.37 o 
   0   2   8       58.93       54.73      1.68 o 
   1   2   8       32.10       30.21      0.90 o 
   2   2   8       76.12       72.14      1.31 o 
   3   2   8        0.04        0.61      0.47 o 
   4   2   8        3.97        2.96      0.43 o 
   5   2   8       38.68       37.25      0.91 o 
   6   2   8        5.04        5.48      0.61 o 
   7   2   8        0.61        0.23      0.66 o 
   8   2   8        0.69        0.57      0.78 o 
   9   2   8        2.01        1.24      0.83 o 
  -6   3   8       10.02       12.91      1.40 o 
  -5   3   8        0.26        0.00      1.15 o 
  -4   3   8        7.01        5.56      1.02 o 
  -3   3   8        1.46        0.38      0.51 o 
  -2   3   8       28.01       25.31      0.73 o 
  -1   3   8       47.30       44.09      1.05 o 
   0   3   8       54.81       58.93      1.40 o 
   1   3   8      217.38      223.22      5.76 o 
   2   3   8       19.45       14.89      0.63 o 
   3   3   8      326.09      335.45      3.83 o 
   4   3   8        8.12        5.98      0.66 o 
   5   3   8       46.64       43.25      1.04 o 
   6   3   8       21.20       18.30      0.73 o 
   7   3   8        0.04        0.17      0.55 o 
   8   3   8        3.82        5.23      1.02 o 
   9   3   8        8.93        9.02      0.97 o 
  -6   4   8        0.01        0.47      0.89 o 
  -5   4   8        0.52        0.37      0.74 o 
  -4   4   8        0.00        0.46      0.57 o 
  -3   4   8      134.97      137.36      4.20 o 
  -2   4   8      261.53      262.21      7.92 o 
  -1   4   8      126.35      130.92      3.53 o 
   0   4   8      125.72      126.55      1.10 o 
   1   4   8        5.15        3.62      0.50 o 
   2   4   8      126.36      125.77      3.51 o 
   3   4   8       75.22       79.56      1.70 o 
   4   4   8      372.85      351.77      5.56 o 
   5   4   8      107.57      100.50      1.30 o 
   6   4   8        2.38        1.84      0.64 o 
   7   4   8        0.95        0.00      0.55 o 
   8   4   8        0.25        0.03      0.68 o 
   9   4   8       10.72       12.47      1.57 o 
  -5   5   8        8.21        7.20      1.15 o 
  -4   5   8        9.99        7.17      0.93 o 
  -3   5   8       12.40       11.83      0.71 o 
  -2   5   8       33.93       38.14      1.31 o 
  -1   5   8       45.83       48.16      1.85 o 
   0   5   8        0.39        0.24      0.33 o 
   1   5   8       64.70       57.95      1.13 o 
   2   5   8        0.33        0.18      0.39 o 
   3   5   8      101.24       99.66      1.11 o 
   4   5   8       50.05       51.02      0.81 o 
   5   5   8      315.58      327.79      4.46 o 
   6   5   8        0.90        0.92      0.64 o 
   7   5   8       38.92       39.50      1.24 o 
   8   5   8       14.85       17.46      1.40 o 
   9   5   8        4.09        3.70      1.07 o 
  -5   6   8        5.15        6.58      2.24 o 
  -4   6   8        0.38        0.48      0.66 o 
  -3   6   8        6.49        3.37      0.51 o 
  -2   6   8        0.06        0.11      0.39 o 
  -1   6   8        0.12        0.27      0.50 o 
   0   6   8       13.02       15.64      0.66 o 
   1   6   8       49.14       47.87      1.17 o 
   2   6   8       91.70       91.75      1.24 o 
   3   6   8        5.32        3.34      0.53 o 
   4   6   8      224.60      224.43      2.67 o 
   5   6   8      228.01      231.62      3.39 o 
   6   6   8        0.34        0.95      0.57 o 
   7   6   8       27.19       28.58      1.15 o 
   8   6   8        4.85        6.83      1.19 o 
   9   6   8        1.30        0.90      0.90 o 
  -4   7   8        5.21        5.03      1.08 o 
  -3   7   8        8.39        7.81      0.69 o 
  -2   7   8        0.91        0.50      0.40 o 
  -1   7   8        0.61        0.65      0.48 o 
   0   7   8       38.72       32.30      1.28 o 
   1   7   8        8.28        6.83      0.56 o 
   2   7   8       25.54       19.38      0.74 o 
   3   7   8        5.32        3.67      0.47 o 
   4   7   8        6.98        5.26      0.56 o 
   5   7   8       54.95       51.99      1.14 o 
   6   7   8       13.16       13.38      0.99 o 
   7   7   8        5.53        7.35      0.89 o 
   8   7   8        1.08        0.51      0.89 o 
   9   7   8       26.48       26.99      2.62 o 
  -4   8   8       21.69       26.70      1.66 o 
  -3   8   8        5.50        7.46      0.78 o 
  -2   8   8        0.47        0.54      0.51 o 
  -1   8   8        8.19        4.58      0.66 o 
   0   8   8       10.76        6.56      0.75 o 
   1   8   8       21.40       16.40      0.63 o 
   2   8   8       14.17        8.82      0.58 o 
   3   8   8        7.73        8.04      0.57 o 
   4   8   8       10.40        7.41      0.64 o 
   5   8   8        6.94        6.35      0.83 o 
   6   8   8        0.44        0.18      0.62 o 
   7   8   8        0.01        0.00      0.64 o 
   8   8   8        2.20        0.60      0.79 o 
   9   8   8       18.30       16.06      1.61 o 
  -3   9   8        7.00        7.93      0.94 o 
  -2   9   8        4.37        3.56      0.72 o 
  -1   9   8        4.73        4.06      0.80 o 
   0   9   8        0.81        0.22      0.52 o 
   1   9   8       11.14        7.93      0.76 o 
   2   9   8        8.11       10.64      0.62 o 
   3   9   8        6.54        3.08      0.51 o 
   4   9   8        9.07        7.24      0.76 o 
   5   9   8        3.88        2.99      0.51 o 
   6   9   8        2.60        2.54      0.74 o 
   7   9   8        0.54        0.09      0.80 o 
   8   9   8        4.90        4.45      1.05 o 
  -2  10   8        0.85        0.99      0.64 o 
  -1  10   8        2.11        1.33      0.54 o 
   0  10   8        0.43        0.40      0.65 o 
   1  10   8        0.00        0.07      0.68 o 
   2  10   8        0.10        0.12      0.40 o 
   3  10   8        0.16        0.28      0.45 o 
   4  10   8        6.71        4.65      0.69 o 
   5  10   8        0.35        0.15      0.44 o 
   6  10   8       20.43       24.15      1.00 o 
   7  10   8        0.07        0.35      0.88 o 
   8  10   8        0.06        0.00      0.96 o 
  -1  11   8        0.11        0.85      0.59 o 
   0  11   8        3.00        1.93      0.54 o 
   1  11   8        4.50        3.69      0.56 o 
   2  11   8       10.17       11.95      0.65 o 
   3  11   8        3.93        2.31      0.42 o 
   4  11   8        2.26        2.42      0.49 o 
   5  11   8        4.00        3.10      0.50 o 
   6  11   8        7.82        8.16      1.01 o 
   7  11   8        2.46        1.26      0.95 o 
   0  12   8        2.68        2.99      0.56 o 
   1  12   8       30.33       41.20      1.78 o 
   2  12   8        0.01        0.14      0.43 o 
   3  12   8        2.89        1.49      0.43 o 
   4  12   8        2.61        2.31      0.50 o 
   5  12   8       14.82       13.61      0.80 o 
   6  12   8       27.28       35.38      1.52 o 
   3  13   8        0.06        0.39      0.47 o 
   4  13   8       16.23       18.19      0.90 o 
  -3  -9   9        0.07        0.22      0.68 o 
  -2  -9   9        6.97        4.99      0.77 o 
  -1  -9   9        6.54        7.49      0.75 o 
   0  -9   9       48.34       54.16      2.24 o 
   1  -9   9        7.12        5.99      1.04 o 
  -5  -8   9        1.82        2.01      0.85 o 
  -4  -8   9        0.62        0.49      0.73 o 
  -3  -8   9        8.98        8.33      0.81 o 
  -2  -8   9       32.31       37.08      1.33 o 
  -1  -8   9       24.12       25.55      0.96 o 
   0  -8   9        0.67        0.97      0.66 o 
   1  -8   9        2.31        1.68      0.66 o 
   2  -8   9        3.14        2.63      1.81 o 
   3  -8   9        4.28        5.04      1.26 o 
  -5  -7   9        1.77        0.57      0.60 o 
  -4  -7   9        0.08        0.16      0.68 o 
  -3  -7   9        2.55        2.70      0.62 o 
  -2  -7   9      130.66      147.78      2.48 o 
  -1  -7   9       12.77       11.16      0.79 o 
   0  -7   9        4.98        5.21      0.69 o 
   1  -7   9        0.19        0.61      0.81 o 
   2  -7   9       17.07       18.28      1.43 o 
   3  -7   9        5.82        5.29      1.24 o 
   4  -7   9        2.13        2.77      1.06 o 
  -6  -6   9       17.76       15.14      1.29 o 
  -5  -6   9        1.12        0.86      0.59 o 
  -4  -6   9        3.57        2.57      0.74 o 
  -3  -6   9        0.94        0.28      0.45 o 
  -2  -6   9       35.11       32.59      0.91 o 
  -1  -6   9        1.14        0.23      0.44 o 
   0  -6   9       23.13       24.42      0.82 o 
   1  -6   9        6.35        5.11      0.82 o 
   2  -6   9       15.58       16.09      2.18 o 
   3  -6   9        0.23        1.08      0.83 o 
   4  -6   9       10.77       10.79      1.10 o 
   5  -6   9       14.25       15.37      1.63 o 
  -6  -5   9        1.49        1.50      0.71 o 
  -5  -5   9        0.59        0.54      0.58 o 
  -4  -5   9        1.61        0.89      0.46 o 
  -3  -5   9        2.13        1.47      0.49 o 
  -2  -5   9        3.20        1.48      0.43 o 
  -1  -5   9        1.95        1.70      0.53 o 
   0  -5   9        7.62        5.64      0.61 o 
   1  -5   9       23.31       22.09      0.90 o 
   2  -5   9        0.40        0.04      0.65 o 
   3  -5   9       33.10       32.34      2.43 o 
   4  -5   9        0.07        0.11      0.97 o 
   5  -5   9        0.70        0.57      0.86 o 
   6  -5   9       36.91       44.02      1.87 o 
  -6  -4   9        1.03        0.44      0.72 o 
  -5  -4   9        5.19        6.16      1.23 o 
  -4  -4   9       16.17       13.19      0.87 o 
  -3  -4   9        1.66        0.75      0.38 o 
  -2  -4   9       30.51       30.62      0.96 o 
  -1  -4   9        8.46        7.30      0.65 o 
   0  -4   9       37.11       31.59      0.87 o 
   1  -4   9        2.47        1.05      0.41 o 
   2  -4   9       58.69       54.70      1.84 o 
   3  -4   9        2.34        1.65      0.74 o 
   4  -4   9        0.78        0.62      0.59 o 
   5  -4   9      116.54      131.89      7.70 o 
   6  -4   9       42.60       51.35      3.08 o 
  -6  -3   9        4.41        4.24      1.26 o 
  -5  -3   9        5.12        5.99      0.90 o 
  -4  -3   9        7.08        6.08      0.81 o 
  -3  -3   9        0.45        0.53      0.40 o 
  -2  -3   9        4.29        3.57      0.57 o 
  -1  -3   9       15.17       13.20      0.91 o 
   0  -3   9        2.84        1.55      0.70 o 
   1  -3   9        4.59        2.55      0.61 o 
   2  -3   9        4.43        4.69      0.88 o 
   3  -3   9       12.87        9.04      0.81 o 
   4  -3   9       18.74       14.87      1.18 o 
   5  -3   9       42.27       43.24      2.17 o 
   6  -3   9       97.59      115.98      9.99 o 
   7  -3   9        2.08        0.73      0.92 o 
  -6  -2   9       15.18       14.06      1.19 o 
  -5  -2   9        2.32        2.19      0.74 o 
  -4  -2   9       23.74       22.68      1.09 o 
  -3  -2   9       17.02       12.98      0.63 o 
  -2  -2   9       60.44       56.63      1.13 o 
  -1  -2   9        6.07        3.52      0.58 o 
   0  -2   9        3.04        0.84      0.41 o 
   1  -2   9        5.41        3.99      0.77 o 
   2  -2   9        9.04        5.32      1.22 o 
   3  -2   9       14.58       17.12      2.81 o 
   4  -2   9       18.13       14.11      0.91 o 
   5  -2   9        0.01        0.20      0.58 o 
   6  -2   9        9.28        7.69      0.95 o 
   7  -2   9       29.75       35.37      1.63 o 
  -6  -1   9        6.36        7.00      1.19 o 
  -5  -1   9        5.48        4.95      0.87 o 
  -4  -1   9       20.33       16.07      0.86 o 
  -3  -1   9       57.79       51.30      1.18 o 
  -2  -1   9        2.72        1.87      0.41 o 
  -1  -1   9       98.37      101.17      3.25 o 
   0  -1   9        8.59        9.24      0.79 o 
   1  -1   9      156.15      147.60      2.21 o 
   2  -1   9        8.82        9.23      0.96 o 
   3  -1   9       63.56       52.51      1.47 o 
   4  -1   9        0.68        0.82      0.40 o 
   5  -1   9        0.99        1.25      0.51 o 
   6  -1   9        0.02        0.40      0.54 o 
   7  -1   9        1.00        2.16      0.78 o 
   8  -1   9        3.38        2.13      1.15 o 
  -6   0   9       10.08        8.51      1.55 o 
  -5   0   9       17.56       14.73      1.80 o 
  -4   0   9       58.86       68.91      1.69 o 
  -3   0   9       98.29      107.32      2.05 o 
  -2   0   9       74.89       77.54      1.00 o 
  -1   0   9       29.46       29.10      1.35 o 
   0   0   9       17.53       14.57      0.75 o 
   1   0   9        1.95        1.99      0.39 o 
   2   0   9      164.89      167.22      3.45 o 
   3   0   9       10.26        9.18      0.73 o 
   4   0   9       60.69       50.71      1.19 o 
   5   0   9        0.20        0.68      0.47 o 
   6   0   9       13.41       11.52      0.90 o 
   7   0   9        0.01        0.43      0.77 o 
   8   0   9        0.78        1.21      0.70 o 
  -6   1   9        9.47        9.32      2.15 o 
  -5   1   9        0.34        0.00      1.05 o 
  -4   1   9       14.94       14.23      1.51 o 
  -3   1   9        3.91        3.89      0.60 o 
  -2   1   9        0.09        0.34      0.46 o 
  -1   1   9       42.90       38.87      0.91 o 
   0   1   9        0.92        0.47      0.38 o 
   1   1   9      147.48      142.31      1.92 o 
   2   1   9       15.16       13.61      0.62 o 
   3   1   9      133.33      126.85      2.27 o 
   4   1   9       28.47       21.58      0.78 o 
   5   1   9       19.27       20.95      1.26 o 
   6   1   9        8.83        8.90      0.78 o 
   7   1   9        2.20        2.83      0.77 o 
   8   1   9        3.06        3.37      0.94 o 
  -6   2   9        2.32        0.44      1.22 o 
  -5   2   9        3.37        1.87      1.17 o 
  -4   2   9        0.85        0.80      0.72 o 
  -3   2   9       31.08       30.06      1.18 o 
  -2   2   9        0.15        0.23      0.54 o 
  -1   2   9      578.96      601.65     18.44 o 
   0   2   9       43.42       47.23      0.95 o 
   1   2   9      110.68      116.95      3.47 o 
   2   2   9       26.39       30.30      0.85 o 
   3   2   9        8.09        8.64      0.91 o 
   4   2   9        9.95       11.84      0.70 o 
   5   2   9        4.02        3.70      0.56 o 
   6   2   9        6.76        7.35      0.88 o 
   7   2   9        0.33        0.00      0.84 o 
   8   2   9        3.91        1.65      0.99 o 
  -6   3   9        0.18        0.02      2.28 o 
  -5   3   9        0.21        0.00      1.10 o 
  -4   3   9        8.03        6.75      1.15 o 
  -3   3   9        0.77        0.15      0.47 o 
  -2   3   9       76.32       78.38      2.14 o 
  -1   3   9       96.99       92.17      2.42 o 
   0   3   9      101.95      107.25      2.48 o 
   1   3   9       42.05       41.12      0.98 o 
   2   3   9       31.33       27.02      0.87 o 
   3   3   9       17.02       16.00      0.86 o 
   4   3   9        0.15        0.00      0.39 o 
   5   3   9        0.48        0.00      0.46 o 
   6   3   9        0.04        0.15      0.54 o 
   7   3   9        6.51        5.55      1.00 o 
   8   3   9        9.25       11.36      1.10 o 
   9   3   9        0.06        0.53      0.94 o 
  -5   4   9        1.58        1.21      1.12 o 
  -4   4   9       16.23       11.59      1.24 o 
  -3   4   9        1.98        1.79      0.47 o 
  -2   4   9        4.00        3.34      0.52 o 
  -1   4   9        6.70        7.28      0.54 o 
   0   4   9        9.80        8.05      0.70 o 
   1   4   9       50.08       53.55      1.06 o 
   2   4   9       81.01       81.21      1.64 o 
   3   4   9      323.46      352.07      3.09 o 
   4   4   9       28.42       30.56      0.85 o 
   5   4   9       76.42       77.11      1.40 o 
   6   4   9        1.55        3.00      0.91 o 
   7   4   9        0.05        0.34      0.56 o 
   8   4   9       19.63       22.00      1.19 o 
   9   4   9        0.01        0.00      0.99 o 
  -5   5   9        8.02        9.02      1.77 o 
  -4   5   9        6.69        3.81      1.03 o 
  -3   5   9        3.66        3.20      0.56 o 
  -2   5   9        0.40        0.32      0.41 o 
  -1   5   9        5.35        3.54      0.56 o 
   0   5   9        4.80        2.91      0.52 o 
   1   5   9        7.01        7.69      0.54 o 
   2   5   9       47.89       41.54      0.84 o 
   3   5   9      224.50      228.15      4.06 o 
   4   5   9       12.74       14.50      0.62 o 
   5   5   9      145.51      159.58      1.76 o 
   6   5   9        0.06        0.55      0.61 o 
   7   5   9       14.42       14.70      0.97 o 
   8   5   9        2.46        2.78      1.01 o 
   9   5   9       14.07       13.65      2.02 o 
  -4   6   9       41.62       44.56      1.67 o 
  -3   6   9        0.13        0.38      0.62 o 
  -2   6   9       43.08       42.30      1.68 o 
  -1   6   9       26.76       25.96      1.04 o 
   0   6   9       65.30       65.27      1.97 o 
   1   6   9       61.06       54.66      1.07 o 
   2   6   9        7.23        5.58      0.55 o 
   3   6   9       52.29       51.85      0.88 o 
   4   6   9        5.03        4.40      0.63 o 
   5   6   9        9.90        7.67      0.61 o 
   6   6   9       17.52       16.83      1.02 o 
   7   6   9        0.80        1.44      0.67 o 
   8   6   9       92.85      113.14      4.58 o 
   9   6   9        0.57        0.26      1.49 o 
  -4   7   9        0.06        0.49      0.99 o 
  -3   7   9        8.92        8.27      1.22 o 
  -2   7   9        3.40        2.75      0.73 o 
  -1   7   9       14.56       12.28      0.93 o 
   0   7   9       11.66        6.46      0.77 o 
   1   7   9        0.87        0.24      0.45 o 
   2   7   9        0.36        0.15      0.38 o 
   3   7   9        5.70        5.59      0.57 o 
   4   7   9        0.00        0.13      0.39 o 
   5   7   9        7.31        6.10      0.63 o 
   6   7   9        0.01        0.03      0.72 o 
   7   7   9        1.73        0.00      0.99 o 
   8   7   9       30.31       32.58      1.40 o 
   9   7   9       20.14       20.42      1.78 o 
  -3   8   9        1.17        0.89      0.78 o 
  -2   8   9        4.06        3.04      0.94 o 
  -1   8   9        0.78        0.65      0.56 o 
   0   8   9        1.37        0.73      0.52 o 
   1   8   9        1.65        1.28      0.62 o 
   2   8   9        0.84        0.28      0.39 o 
   3   8   9        5.34        3.06      0.46 o 
   4   8   9        1.22        0.68      0.46 o 
   5   8   9        1.04        0.60      0.50 o 
   6   8   9        7.83        7.15      0.95 o 
   7   8   9        7.94        7.12      1.16 o 
   8   8   9        0.73        0.70      0.91 o 
  -2   9   9        0.71        0.24      0.68 o 
  -1   9   9        3.88        4.23      0.81 o 
   0   9   9        0.55        0.82      0.58 o 
   1   9   9        8.48        9.01      0.74 o 
   2   9   9       10.13        6.10      0.60 o 
   3   9   9       10.82       10.39      0.65 o 
   4   9   9        0.04        0.35      0.43 o 
   5   9   9        1.97        1.20      0.48 o 
   6   9   9        1.82        1.29      0.69 o 
   7   9   9        4.67        4.61      1.12 o 
   8   9   9        0.38        0.52      0.98 o 
  -1  10   9        0.00        0.21      0.61 o 
   0  10   9       14.84       14.13      1.09 o 
   1  10   9        0.04        0.00      0.55 o 
   2  10   9        5.86        6.25      0.70 o 
   3  10   9        0.01        0.00      0.43 o 
   4  10   9        0.60        0.55      0.54 o 
   5  10   9        0.01        0.30      0.45 o 
   6  10   9        0.02        0.17      0.61 o 
   7  10   9        1.21        0.03      0.81 o 
   0  11   9        0.65        1.14      0.58 o 
   1  11   9       16.91       20.07      1.10 o 
   2  11   9        0.68        0.39      0.49 o 
   3  11   9        2.18        0.94      0.49 o 
   4  11   9        5.23        4.40      0.61 o 
   5  11   9        1.12        0.40      0.48 o 
   6  11   9        0.48        0.00      0.65 o 
   7  11   9        0.00        0.29      0.76 o 
   2  12   9       11.64       11.15      0.84 o 
   3  12   9        1.42        0.78      0.45 o 
   4  12   9        0.06        0.03      0.47 o 
   5  12   9        2.03        1.51      0.51 o 
  -3  -8  10        1.05        0.58      0.57 o 
  -2  -8  10       34.58       43.82      1.19 o 
  -1  -8  10        0.68        0.97      0.60 o 
   0  -8  10        7.66        5.70      1.12 o 
   1  -8  10       10.93       10.76      1.33 o 
  -4  -7  10       12.53       12.14      0.99 o 
  -3  -7  10       12.92       13.40      0.99 o 
  -2  -7  10        3.28        2.19      0.56 o 
  -1  -7  10       88.26       97.31      1.41 o 
   0  -7  10        0.01        0.72      0.58 o 
   1  -7  10        3.33        2.05      0.81 o 
   2  -7  10        1.15        0.67      0.97 o 
   3  -7  10        1.03        0.74      1.02 o 
  -5  -6  10        0.14        0.33      0.95 o 
  -4  -6  10        4.13        2.77      0.77 o 
  -3  -6  10        1.30        0.37      0.68 o 
  -2  -6  10       24.02       23.02      1.04 o 
  -1  -6  10        0.62        1.13      0.48 o 
   0  -6  10       48.33       52.56      1.06 o 
   1  -6  10        9.56        8.19      0.97 o 
   2  -6  10        0.00        0.52      0.96 o 
   3  -6  10       17.03       18.96      1.56 o 
   4  -6  10        2.55        2.37      0.83 o 
  -5  -5  10        1.42        0.50      0.74 o 
  -4  -5  10        3.24        1.22      0.79 o 
  -3  -5  10        3.57        1.56      0.49 o 
  -2  -5  10       19.55       18.87      1.04 o 
  -1  -5  10       20.18       20.51      0.86 o 
   0  -5  10       71.00       73.97      1.12 o 
   1  -5  10        0.48        0.45      0.71 o 
   2  -5  10        5.36        4.26      0.81 o 
   3  -5  10        0.00        0.37      0.81 o 
   4  -5  10        1.53        0.90      1.00 o 
   5  -5  10        0.41        0.94      1.41 o 
  -5  -4  10        1.70        1.08      0.71 o 
  -4  -4  10        1.92        2.06      0.78 o 
  -3  -4  10        2.92        2.63      0.61 o 
  -2  -4  10        2.73        1.00      0.49 o 
  -1  -4  10       11.33       12.31      1.08 o 
   0  -4  10       33.42       29.63      1.09 o 
   1  -4  10        5.68        3.31      0.82 o 
   2  -4  10        0.05        0.42      0.69 o 
   3  -4  10        0.22        0.38      0.71 o 
   4  -4  10       19.64       19.55      1.10 o 
   5  -4  10       16.41       17.53      1.44 o 
   6  -4  10        3.12        1.42      0.97 o 
  -6  -3  10        0.12        0.08      1.04 o 
  -5  -3  10        0.00        0.93      0.90 o 
  -4  -3  10        2.28        0.68      0.64 o 
  -3  -3  10        7.53        6.82      0.61 o 
  -2  -3  10        1.05        1.29      0.41 o 
  -1  -3  10       21.19       19.35      1.01 o 
   0  -3  10       16.32       11.78      0.99 o 
   1  -3  10        1.74        2.54      0.80 o 
   2  -3  10       37.47       34.27      2.10 o 
   3  -3  10        3.10        2.73      0.64 o 
   4  -3  10        5.50        4.34      0.70 o 
   5  -3  10       50.82       60.70      2.03 o 
   6  -3  10        5.53        7.74      1.29 o 
  -6  -2  10        1.37        1.66      1.01 o 
  -5  -2  10        4.82        6.56      1.09 o 
  -4  -2  10       51.29       57.07      1.40 o 
  -3  -2  10        2.76        1.16      0.44 o 
  -2  -2  10        0.27        0.26      0.40 o 
  -1  -2  10        0.22        0.00      0.40 o 
   0  -2  10        0.01        0.25      0.50 o 
   1  -2  10       35.22       34.14      1.54 o 
   2  -2  10       98.47       89.93      2.17 o 
   3  -2  10       11.68        8.71      1.09 o 
   4  -2  10        0.13        0.23      0.54 o 
   5  -2  10       23.48       26.72      1.12 o 
   6  -2  10       19.31       20.44      1.20 o 
   7  -2  10       20.73       18.91      1.54 o 
  -6  -1  10       13.79       13.01      1.59 o 
  -5  -1  10       48.56       58.24      1.87 o 
  -4  -1  10        0.13        1.04      0.57 o 
  -3  -1  10        0.88        1.12      0.45 o 
  -2  -1  10        0.14        0.25      0.44 o 
  -1  -1  10        6.75        5.89      0.57 o 
   0  -1  10       11.49        8.53      0.71 o 
   1  -1  10       29.98       26.89      1.07 o 
   2  -1  10      145.30      132.13      4.01 o 
   3  -1  10      103.09      104.71      3.72 o 
   4  -1  10       33.07       28.20      1.12 o 
   5  -1  10        0.00        0.30      0.66 o 
   6  -1  10        1.79        1.34      0.85 o 
   7  -1  10       17.83       19.13      1.11 o 
  -6   0  10       11.28       10.38      2.27 o 
  -5   0  10       12.79       13.48      1.38 o 
  -4   0  10       82.39       95.68      2.13 o 
  -3   0  10        9.83       10.90      0.74 o 
  -2   0  10       94.28       97.44      2.64 o 
  -1   0  10        1.86        0.20      0.37 o 
   0   0  10        0.43        0.05      0.35 o 
   1   0  10       26.91       19.44      0.84 o 
   2   0  10       95.23       94.06      1.44 o 
   3   0  10        3.60        1.59      0.54 o 
   4   0  10        5.25        5.18      0.69 o 
   5   0  10        0.30        0.42      0.60 o 
   6   0  10        0.71        1.63      0.61 o 
   7   0  10        8.97       10.22      1.08 o 
  -5   1  10        0.75        0.09      1.18 o 
  -4   1  10        4.39        3.42      1.04 o 
  -3   1  10       46.49       43.37      1.81 o 
  -2   1  10        0.33        0.79      0.47 o 
  -1   1  10      105.11      108.94      3.80 o 
   0   1  10        0.42        0.16      0.39 o 
   1   1  10       11.49       10.76      0.62 o 
   2   1  10      132.73      131.33      3.19 o 
   3   1  10       64.46       59.09      1.00 o 
   4   1  10       10.31        8.06      0.64 o 
   5   1  10        1.77        0.59      0.58 o 
   6   1  10        3.74        2.53      0.78 o 
   7   1  10       10.11       11.92      1.07 o 
   8   1  10        1.89        1.99      0.92 o 
  -5   2  10        0.09        0.00      1.43 o 
  -4   2  10       12.36       14.14      1.40 o 
  -3   2  10        0.00        0.41      0.45 o 
  -2   2  10       31.77       29.82      1.04 o 
  -1   2  10       71.56       76.07      2.55 o 
   0   2  10       14.59       12.21      0.70 o 
   1   2  10       20.54       22.65      0.75 o 
   2   2  10       17.58       13.12      0.77 o 
   3   2  10       64.07       60.19      1.14 o 
   4   2  10        1.87        0.75      0.49 o 
   5   2  10        7.54        5.42      0.70 o 
   6   2  10        8.14        6.27      0.88 o 
   7   2  10        3.20        1.66      0.99 o 
   8   2  10        4.05        2.64      1.04 o 
  -5   3  10        2.50        1.55      1.17 o 
  -4   3  10        0.69        0.00      0.77 o 
  -3   3  10        0.17        0.21      0.55 o 
  -2   3  10        0.47        0.28      0.42 o 
  -1   3  10        1.17        0.92      0.62 o 
   0   3  10       57.64       58.49      1.10 o 
   1   3  10       32.96       34.98      0.99 o 
   2   3  10       76.28       66.62      1.90 o 
   3   3  10        6.38        6.71      0.63 o 
   4   3  10       41.30       40.36      1.04 o 
   5   3  10        9.19        8.07      0.64 o 
   6   3  10        3.56        1.96      0.68 o 
   7   3  10        4.95        2.47      0.86 o 
   8   3  10        1.85        0.00      1.01 o 
  -5   4  10        3.77        1.38      1.26 o 
  -4   4  10        0.46        0.15      0.95 o 
  -3   4  10        0.01        0.29      0.75 o 
  -2   4  10        1.57        0.80      0.49 o 
  -1   4  10        0.11        0.32      0.45 o 
   0   4  10       74.03       78.73      1.69 o 
   1   4  10      240.53      255.41      3.82 o 
   2   4  10       50.90       54.64      2.25 o 
   3   4  10      141.13      145.30      1.80 o 
   4   4  10       19.34       15.16      0.95 o 
   5   4  10       65.15       66.47      1.20 o 
   6   4  10        1.70        1.74      0.82 o 
   7   4  10       68.98       74.19      1.65 o 
   8   4  10       23.61       27.39      1.45 o 
  -4   5  10        5.43        5.01      1.11 o 
  -3   5  10        2.98        2.25      0.95 o 
  -2   5  10        1.21        1.14      0.44 o 
  -1   5  10        1.68        1.54      0.56 o 
   0   5  10       49.16       54.08      1.87 o 
   1   5  10        6.71        4.71      0.52 o 
   2   5  10        6.04        4.71      0.52 o 
   3   5  10        4.17        3.30      0.48 o 
   4   5  10        9.78        7.30      0.80 o 
   5   5  10        7.72        6.38      0.65 o 
   6   5  10       32.39       34.88      1.27 o 
   7   5  10       30.16       35.59      2.02 o 
   8   5  10       29.15       35.55      1.89 o 
  -4   6  10        1.77        0.00      1.11 o 
  -3   6  10        0.01        0.32      0.78 o 
  -2   6  10        1.73        1.03      0.54 o 
  -1   6  10        5.19        2.74      0.56 o 
   0   6  10        8.94        9.21      0.70 o 
   1   6  10       12.44       12.45      0.63 o 
   2   6  10        4.02        2.90      0.47 o 
   3   6  10        0.20        0.51      0.39 o 
   4   6  10        8.62        7.79      0.67 o 
   5   6  10      226.66      252.72      4.62 o 
   6   6  10       15.81       14.25      1.34 o 
   7   6  10      200.25      245.94     10.38 o 
   8   6  10        0.00        1.30      0.97 o 
  -3   7  10        1.04        0.54      0.93 o 
  -2   7  10       11.13       13.14      0.95 o 
  -1   7  10        0.07        0.38      0.52 o 
   0   7  10        1.11        1.30      0.51 o 
   1   7  10        3.90        3.30      0.47 o 
   2   7  10        5.01        5.46      0.55 o 
   3   7  10        0.00        0.42      0.44 o 
   4   7  10       17.42       13.78      0.76 o 
   5   7  10        0.53        0.52      0.48 o 
   6   7  10        1.73        0.25      0.86 o 
   7   7  10       10.68       10.70      1.08 o 
   8   7  10       22.93       31.46      1.54 o 
  -2   8  10       13.73       14.20      1.02 o 
  -1   8  10        0.70        0.86      0.71 o 
   0   8  10       11.22        8.86      0.87 o 
   1   8  10       15.41       14.57      0.79 o 
   2   8  10        1.99        3.11      0.55 o 
   3   8  10        1.79        1.15      0.42 o 
   4   8  10        0.36        0.29      0.46 o 
   5   8  10        7.60        7.81      0.74 o 
   6   8  10        5.73        3.62      1.03 o 
   7   8  10       15.87       20.19      1.22 o 
   8   8  10       19.67       21.85      1.42 o 
  -2   9  10        5.27        3.03      0.81 o 
  -1   9  10        0.12        0.16      0.64 o 
   0   9  10       12.39       13.56      1.03 o 
   1   9  10       14.47       18.03      1.23 o 
   2   9  10        2.50        1.45      0.48 o 
   3   9  10       17.89       20.28      0.80 o 
   4   9  10        3.92        2.13      0.53 o 
   5   9  10        1.65        0.78      0.51 o 
   6   9  10        6.23        6.03      1.22 o 
   7   9  10        0.71        0.42      0.73 o 
   0  10  10        3.27        2.31      0.78 o 
   1  10  10        3.77        1.82      0.80 o 
   2  10  10        1.23        1.61      0.50 o 
   3  10  10        2.30        1.08      0.47 o 
   4  10  10       24.01       28.71      1.13 o 
   5  10  10        0.17        0.28      0.54 o 
   6  10  10        4.56        3.10      1.06 o 
   7  10  10        2.06        1.06      1.03 o 
   1  11  10        0.07        0.56      0.68 o 
   2  11  10        7.08        8.51      0.99 o 
   3  11  10        0.55        0.00      0.53 o 
   4  11  10        0.16        0.28      0.61 o 
   5  11  10        0.21        0.03      0.51 o 
   6  11  10        0.49        0.00      0.72 o 
  -2  -7  11       12.48       11.79      0.96 o 
  -1  -7  11       14.45       14.32      0.96 o 
   0  -7  11        4.21        3.11      0.89 o 
   1  -7  11        0.09        1.24      0.96 o 
  -3  -6  11        1.92        1.43      0.58 o 
  -2  -6  11       17.76       17.65      1.21 o 
  -1  -6  11       17.72       18.01      0.95 o 
   0  -6  11        5.97        7.31      0.85 o 
   1  -6  11       21.33       20.66      1.56 o 
   2  -6  11       37.99       44.80      2.36 o 
   3  -6  11       12.66       12.40      1.57 o 
  -4  -5  11        0.19        0.12      0.86 o 
  -3  -5  11        0.09        0.56      0.71 o 
  -2  -5  11       37.97       36.52      1.29 o 
  -1  -5  11       10.09        9.99      1.94 o 
   0  -5  11       50.39       53.36      1.39 o 
   1  -5  11        0.38        0.00      0.82 o 
   2  -5  11        0.00        0.67      0.83 o 
   3  -5  11       22.43       25.68      1.71 o 
   4  -5  11        1.96        0.64      0.81 o 
  -4  -4  11        4.58        2.04      0.69 o 
  -3  -4  11        5.13        5.15      0.63 o 
  -2  -4  11        9.27        7.67      0.93 o 
  -1  -4  11        0.82        1.02      0.62 o 
   0  -4  11        2.66        1.42      0.68 o 
   1  -4  11        2.80        2.58      1.26 o 
   2  -4  11        0.03        0.00      1.08 o 
   3  -4  11        3.03        2.02      0.90 o 
   4  -4  11        3.05        2.58      0.84 o 
   5  -4  11       26.77       31.68      2.23 o 
  -5  -3  11        2.03        1.81      0.99 o 
  -4  -3  11        0.34        0.79      0.64 o 
  -3  -3  11        3.34        2.19      0.58 o 
  -2  -3  11        9.34        7.66      0.69 o 
  -1  -3  11        0.66        0.95      0.68 o 
   0  -3  11       57.92       55.60      1.34 o 
   1  -3  11        1.48        0.81      0.75 o 
   2  -3  11       15.41       13.37      1.22 o 
   3  -3  11       27.60       29.34      1.53 o 
   4  -3  11        8.39        7.12      1.14 o 
   5  -3  11       16.17       18.45      1.26 o 
  -5  -2  11        0.95        0.07      1.00 o 
  -4  -2  11       21.76       25.28      1.40 o 
  -3  -2  11       22.21       23.54      1.18 o 
  -2  -2  11        4.43        4.16      0.63 o 
  -1  -2  11        0.03        0.11      0.45 o 
   0  -2  11        4.69        2.44      0.75 o 
   1  -2  11       12.33       11.90      0.93 o 
   2  -2  11       14.88       15.29      1.17 o 
   3  -2  11        5.80        8.28      1.22 o 
   4  -2  11        2.39        3.21      0.99 o 
   5  -2  11        0.61        0.00      0.95 o 
   6  -2  11       13.79       13.92      1.29 o 
  -5  -1  11        0.17        0.78      1.00 o 
  -4  -1  11        8.27        8.68      0.91 o 
  -3  -1  11       10.39       11.00      0.72 o 
  -2  -1  11       24.22       23.75      1.13 o 
  -1  -1  11        7.05        4.30      0.58 o 
   0  -1  11       21.34       16.05      0.74 o 
   1  -1  11        2.89        1.43      0.52 o 
   2  -1  11        0.01        0.73      0.70 o 
   3  -1  11        0.11        0.43      0.58 o 
   4  -1  11       23.41       18.76      1.01 o 
   5  -1  11        9.34        8.58      0.97 o 
   6  -1  11       15.86       17.38      1.53 o 
  -5   0  11        3.48        1.46      0.93 o 
  -4   0  11       49.29       66.21      1.95 o 
  -3   0  11       16.42       19.02      1.54 o 
  -2   0  11       27.14       28.06      1.16 o 
  -1   0  11        0.00        0.15      0.59 o 
   0   0  11        0.00        0.00      0.49 o 
   1   0  11       37.62       36.27      1.00 o 
   2   0  11        3.34        2.32      0.61 o 
   3   0  11       10.67        8.25      0.78 o 
   4   0  11       14.63       11.71      0.73 o 
   5   0  11        5.92        4.35      1.18 o 
   6   0  11        3.71        5.42      2.02 o 
   7   0  11       13.24       13.86      1.68 o 
  -5   1  11        2.65        0.80      0.96 o 
  -4   1  11        1.95        0.08      0.87 o 
  -3   1  11      102.13      117.40      1.80 o 
  -2   1  11       58.84       61.09      1.85 o 
  -1   1  11        9.51        5.94      0.79 o 
   0   1  11        8.75        6.43      0.62 o 
   1   1  11       41.45       43.98      2.03 o 
   2   1  11       20.15       18.17      0.86 o 
   3   1  11       38.42       38.08      1.44 o 
   4   1  11      117.30      124.10      2.20 o 
   5   1  11        6.21        5.43      0.90 o 
   6   1  11       13.23       13.39      1.35 o 
   7   1  11        0.66        0.57      1.07 o 
  -4   2  11        1.78        1.26      0.90 o 
  -3   2  11        3.94        2.54      0.79 o 
  -2   2  11       10.30       13.14      0.84 o 
  -1   2  11       26.42       28.30      1.13 o 
   0   2  11        8.08        8.16      0.68 o 
   1   2  11        0.36        0.40      0.51 o 
   2   2  11       28.73       21.80      0.87 o 
   3   2  11        0.64        0.08      0.57 o 
   4   2  11        3.08        1.73      0.51 o 
   5   2  11        0.10        0.03      0.53 o 
   6   2  11        6.60        5.75      1.26 o 
   7   2  11        0.41        0.00      0.99 o 
  -4   3  11        7.69        8.14      1.39 o 
  -3   3  11        0.05        0.00      0.67 o 
  -2   3  11        2.49        1.35      0.45 o 
  -1   3  11       88.14       99.99      3.73 o 
   0   3  11        2.27        1.95      0.69 o 
   1   3  11      240.71      250.11      6.40 o 
   2   3  11        9.95        7.06      0.83 o 
   3   3  11        0.44        0.14      0.27 o 
   4   3  11       14.50        9.29      0.62 o 
   5   3  11        0.51        0.23      0.43 o 
   6   3  11       14.33       11.56      1.08 o 
   7   3  11        1.91        1.18      0.80 o 
   8   3  11        1.16        0.66      1.12 o 
  -4   4  11        4.14        3.74      1.05 o 
  -3   4  11        1.17        1.52      0.88 o 
  -2   4  11        0.49        0.55      0.59 o 
  -1   4  11        0.02        0.69      0.52 o 
   0   4  11        0.01        0.75      0.43 o 
   1   4  11       39.17       40.72      1.72 o 
   2   4  11        0.02        1.26      0.44 o 
   3   4  11        7.63        8.36      0.68 o 
   4   4  11        1.73        0.96      0.49 o 
   5   4  11        0.31        0.30      0.55 o 
   6   4  11       35.17       36.94      1.71 o 
   7   4  11       22.62       24.94      1.41 o 
   8   4  11        0.01        0.00      0.97 o 
  -3   5  11        4.04        4.69      0.92 o 
  -2   5  11        0.00        0.09      0.42 o 
  -1   5  11        1.27        0.95      0.70 o 
   0   5  11        0.56        0.59      0.46 o 
   1   5  11        0.96        0.86      0.40 o 
   2   5  11        0.76        0.96      0.39 o 
   3   5  11       67.60       69.89      1.33 o 
   4   5  11       35.06       31.60      0.92 o 
   5   5  11       61.16       61.32      1.11 o 
   6   5  11        4.41        6.36      1.15 o 
   7   5  11        0.35        0.89      0.70 o 
   8   5  11       11.78       12.83      1.59 o 
  -3   6  11       17.85       15.93      1.35 o 
  -2   6  11        0.11        0.49      0.58 o 
  -1   6  11        0.13        0.33      0.56 o 
   0   6  11        0.47        0.49      0.51 o 
   1   6  11        1.30        1.22      0.44 o 
   2   6  11        7.13        4.84      0.56 o 
   3   6  11       24.89       23.12      0.77 o 
   4   6  11       16.98       22.02      0.83 o 
   5   6  11        9.07        9.38      0.86 o 
   6   6  11       21.71       24.38      1.52 o 
   7   6  11        0.98        2.35      0.78 o 
   8   6  11       27.13       32.91      1.57 o 
  -2   7  11        0.70        0.68      0.66 o 
  -1   7  11        5.03        3.94      0.74 o 
   0   7  11        6.38        7.87      0.85 o 
   1   7  11        7.76        5.88      0.68 o 
   2   7  11       47.46       52.70      1.25 o 
   3   7  11       16.68       15.68      0.81 o 
   4   7  11        2.42        2.50      0.62 o 
   5   7  11        2.82        2.17      0.55 o 
   6   7  11        0.71        0.72      0.81 o 
   7   7  11        0.02        1.86      0.94 o 
  -1   8  11       12.61       17.40      1.08 o 
   0   8  11        0.04        0.18      0.63 o 
   1   8  11       31.44       42.91      1.16 o 
   2   8  11       45.96       55.96      1.26 o 
   3   8  11       20.15       23.23      0.83 o 
   4   8  11       12.14       13.28      0.86 o 
   5   8  11        1.98        1.24      0.55 o 
   6   8  11        2.57        1.43      0.86 o 
   7   8  11        5.42        7.10      1.30 o 
   0   9  11        0.38        0.68      0.63 o 
   1   9  11        5.37        3.94      0.71 o 
   2   9  11       31.67       32.91      0.99 o 
   3   9  11        4.36        5.97      0.68 o 
   4   9  11        0.37        0.44      0.54 o 
   5   9  11        0.53        0.66      0.56 o 
   6   9  11        1.57        1.28      0.97 o 
   1  10  11        1.03        0.09      0.71 o 
   2  10  11        0.18        0.00      0.62 o 
   3  10  11       40.36       48.83      1.90 o 
   4  10  11        0.66        1.38      0.56 o 
   5  10  11        4.92        3.51      0.67 o 
   6  10  11        1.88        1.56      0.96 o 
  -1  -6  12        6.60        8.54      1.21 o 
   0  -6  12       11.41        9.20      2.34 o 
  -2  -5  12        0.05        1.19      0.92 o 
  -1  -5  12        0.74        0.11      0.87 o 
   0  -5  12        4.73        5.38      0.93 o 
   1  -5  12        2.72        1.97      1.41 o 
   2  -5  12        1.29        0.00      1.43 o 
  -3  -4  12        1.81        1.03      0.65 o 
  -2  -4  12        0.11        0.72      0.56 o 
  -1  -4  12        0.21        1.00      0.83 o 
   0  -4  12       16.69        9.61      1.42 o 
   1  -4  12        8.97        8.45      1.43 o 
   2  -4  12        2.21        1.18      1.00 o 
   3  -4  12        0.20        0.00      0.99 o 
   4  -4  12       14.68       15.70      1.54 o 
  -3  -3  12        1.70        1.53      0.65 o 
  -2  -3  12        7.06        4.94      0.67 o 
  -1  -3  12        0.09        0.51      0.52 o 
   0  -3  12        0.07        0.00      0.70 o 
   1  -3  12        4.41        3.88      1.11 o 
   2  -3  12        8.19        4.94      1.16 o 
   3  -3  12        0.01        0.45      0.90 o 
   4  -3  12        1.58        1.63      1.04 o 
  -4  -2  12        1.92        1.99      0.71 o 
  -3  -2  12        4.54        2.08      0.64 o 
  -2  -2  12       12.18        9.71      0.85 o 
  -1  -2  12        5.44        5.01      0.74 o 
   0  -2  12       31.87       32.71      1.06 o 
   1  -2  12        0.05        0.16      0.84 o 
   2  -2  12        2.37        0.88      0.80 o 
   3  -2  12       15.35       13.55      1.12 o 
   4  -2  12        3.95        2.19      0.78 o 
   5  -2  12        8.20        8.12      1.42 o 
  -4  -1  12       14.81       17.80      1.35 o 
  -3  -1  12        0.75        0.66      0.71 o 
  -2  -1  12        9.86        9.64      0.94 o 
  -1  -1  12        1.23        0.99      0.53 o 
   0  -1  12        1.80        1.59      0.44 o 
   1  -1  12        4.72        3.59      0.75 o 
   2  -1  12        0.65        1.09      0.59 o 
   3  -1  12        8.27        6.12      0.88 o 
   4  -1  12        0.34        0.00      0.87 o 
   5  -1  12       17.06       14.13      1.52 o 
   6  -1  12        1.00        0.67      1.10 o 
  -4   0  12        5.05        2.80      0.84 o 
  -3   0  12       28.10       33.31      1.64 o 
  -2   0  12       27.31       32.87      1.30 o 
  -1   0  12        0.74        0.18      0.63 o 
   0   0  12        1.30        0.59      0.46 o 
   1   0  12        7.22        5.40      0.82 o 
   2   0  12       30.35       26.11      0.99 o 
   3   0  12        0.88        0.70      0.51 o 
   4   0  12       23.34       20.74      0.97 o 
   5   0  12        0.01        0.58      0.74 o 
   6   0  12        0.51        0.95      0.99 o 
  -4   1  12       33.55       42.94      1.52 o 
  -3   1  12        0.50        1.87      0.68 o 
  -2   1  12       17.71       21.43      1.33 o 
  -1   1  12        0.09        0.27      0.56 o 
   0   1  12       26.51       25.25      0.93 o 
   1   1  12       15.93       13.35      0.77 o 
   2   1  12        2.48        1.32      0.65 o 
   3   1  12        1.82        1.27      0.55 o 
   4   1  12        0.55        0.65      0.62 o 
   5   1  12        0.92        0.96      0.63 o 
   6   1  12        2.61        2.25      1.25 o 
  -3   2  12        7.76       10.17      1.22 o 
  -2   2  12       19.17       17.43      1.00 o 
  -1   2  12       37.96       37.17      1.27 o 
   0   2  12        0.09        0.23      0.54 o 
   1   2  12        7.94        5.98      0.92 o 
   2   2  12        0.06        0.20      0.50 o 
   3   2  12        1.84        0.48      0.53 o 
   4   2  12        6.43        7.22      0.87 o 
   5   2  12        3.79        2.25      0.60 o 
   6   2  12        6.85        4.94      1.03 o 
   7   2  12        9.49        8.54      1.42 o 
  -3   3  12        0.98        0.85      0.92 o 
  -2   3  12        0.03        0.55      0.53 o 
  -1   3  12       13.16       12.96      0.88 o 
   0   3  12        1.52        0.66      0.61 o 
   1   3  12        8.48        8.21      0.82 o 
   2   3  12        1.97        1.89      0.60 o 
   3   3  12        7.62        5.57      0.63 o 
   4   3  12        2.69        1.00      0.55 o 
   5   3  12        8.26        8.87      0.97 o 
   6   3  12        9.79        9.28      1.05 o 
   7   3  12        0.20        0.00      1.17 o 
  -3   4  12        1.26        1.13      0.84 o 
  -2   4  12        0.10        0.30      0.52 o 
  -1   4  12       13.02       15.65      0.93 o 
   0   4  12        0.41        1.05      0.47 o 
   1   4  12       26.52       25.88      0.98 o 
   2   4  12        1.53        0.85      0.46 o 
   3   4  12       28.57       28.15      0.90 o 
   4   4  12        4.53        3.55      0.58 o 
   5   4  12        0.94        0.38      0.56 o 
   6   4  12        0.96        0.00      0.88 o 
   7   4  12        4.38        4.36      1.02 o 
  -2   5  12        0.78        0.70      0.71 o 
  -1   5  12        0.17        0.52      0.58 o 
   0   5  12        5.54        6.15      0.74 o 
   1   5  12       26.66       29.05      0.87 o 
   2   5  12       11.36       12.65      0.75 o 
   3   5  12       59.70       62.31      1.19 o 
   4   5  12        8.89        7.32      0.70 o 
   5   5  12        3.44        2.62      0.57 o 
   6   5  12        0.01        0.18      0.84 o 
   7   5  12       32.57       36.01      2.30 o 
  -2   6  12        0.15        0.29      0.68 o 
  -1   6  12        0.06        0.44      0.67 o 
   0   6  12        1.35        0.69      0.56 o 
   1   6  12       23.80       25.63      1.15 o 
   2   6  12        1.92        1.84      0.51 o 
   3   6  12        2.36        3.06      0.57 o 
   4   6  12        0.03        0.55      0.56 o 
   5   6  12        9.22        8.97      0.83 o 
   6   6  12        4.93        3.35      1.10 o 
   7   6  12       14.02       15.00      1.57 o 
  -1   7  12        3.44        3.39      0.77 o 
   0   7  12        5.99        6.80      0.85 o 
   1   7  12        7.45        6.93      0.74 o 
   2   7  12       52.61       61.26      1.54 o 
   3   7  12        0.69        1.01      0.46 o 
   4   7  12        1.95        1.66      0.56 o 
   5   7  12       10.30       11.46      1.06 o 
   6   7  12       26.50       31.30      1.72 o 
   0   8  12        7.17        7.61      0.88 o 
   1   8  12        9.23       12.61      0.90 o 
   2   8  12       23.41       28.85      0.95 o 
   3   8  12       36.49       48.59      1.09 o 
   4   8  12        0.47        1.42      0.55 o 
   5   8  12       10.83       15.15      1.02 o 
   6   8  12       16.06       20.83      1.56 o 
   1   9  12       24.21       25.53      1.78 o 
   2   9  12       15.63       17.74      0.99 o 
   3   9  12        1.23        1.00      0.55 o 
   4   9  12        1.77        1.20      0.68 o 
   5   9  12        5.57        5.63      0.84 o 
   0  -4  13        3.07        1.10      1.14 o 
   1  -4  13        0.49        0.72      1.09 o 
  -2  -3  13       22.87       24.54      1.24 o 
  -1  -3  13        4.90        6.82      0.77 o 
   0  -3  13        1.42        1.01      0.63 o 
   1  -3  13        0.78        0.44      1.09 o 
   2  -3  13        2.01        1.29      1.04 o 
   3  -3  13        0.78        0.30      1.14 o 
  -2  -2  13        0.07        0.76      0.59 o 
  -1  -2  13        0.39        0.79      0.55 o 
   0  -2  13        0.39        0.57      0.61 o 
   1  -2  13        0.00        0.07      0.73 o 
   2  -2  13       15.66       13.02      1.35 o 
   3  -2  13       11.71        8.79      1.14 o 
   4  -2  13        0.15        0.07      1.01 o 
  -2  -1  13        1.36        1.12      0.65 o 
  -1  -1  13        8.73        8.81      1.00 o 
   0  -1  13       43.60       50.36      1.45 o 
   1  -1  13        4.04        5.00      0.87 o 
   2  -1  13       23.21       22.99      1.13 o 
   3  -1  13        2.78        2.87      0.79 o 
   4  -1  13        4.08        4.73      0.80 o 
  -2   0  13        0.23        0.57      0.66 o 
  -1   0  13       19.62       21.70      1.06 o 
   0   0  13       12.18       14.54      0.90 o 
   1   0  13       25.43       27.03      1.29 o 
   2   0  13       10.60       10.12      1.43 o 
   3   0  13       22.64       28.03      1.34 o 
   4   0  13        9.68       11.37      1.03 o 
   5   0  13        1.37        0.31      1.06 o 
  -2   1  13        0.94        0.78      0.64 o 
  -1   1  13        0.64        0.60      0.70 o 
   0   1  13        1.36        1.68      0.55 o 
   1   1  13        0.07        0.05      0.58 o 
   2   1  13       15.57       19.20      1.22 o 
   3   1  13        4.11        4.39      0.77 o 
   4   1  13        0.02        0.67      0.65 o 
   5   1  13        1.46        0.91      0.87 o 
  -2   2  13        7.53        5.61      0.85 o 
  -1   2  13        0.02        0.45      0.60 o 
   0   2  13        0.03        0.10      0.85 o 
   1   2  13        9.46        8.68      0.91 o 
   2   2  13        4.25        2.80      0.73 o 
   3   2  13        0.40        0.64      0.69 o 
   4   2  13        0.94        1.23      0.84 o 
   5   2  13        0.01        0.44      0.66 o 
   6   2  13        4.49        3.15      0.89 o 
  -2   3  13        4.48        4.67      0.72 o 
  -1   3  13        0.01        0.86      0.84 o 
   0   3  13        1.18        0.24      0.92 o 
   1   3  13       13.09       10.34      0.93 o 
   2   3  13        0.48        0.54      0.59 o 
   3   3  13        1.71        1.09      0.55 o 
   4   3  13        0.53        0.03      0.56 o 
   5   3  13        0.65        0.63      0.84 o 
   6   3  13        0.47        0.00      0.89 o 
  -2   4  13        5.37        7.83      0.96 o 
  -1   4  13        0.47        0.92      0.80 o 
   0   4  13        3.75        3.18      0.78 o 
   1   4  13       14.01        9.98      0.91 o 
   2   4  13        0.15        0.00      0.54 o 
   3   4  13        9.11        7.34      0.73 o 
   4   4  13        1.04        0.55      0.58 o 
   5   4  13        0.61        0.00      0.68 o 
   6   4  13        0.02        0.13      0.92 o 
  -1   5  13        3.24        4.22      0.89 o 
   0   5  13        5.75        6.99      0.80 o 
   1   5  13        4.16        2.28      0.62 o 
   2   5  13        3.29        2.01      0.53 o 
   3   5  13        1.20        0.71      0.47 o 
   4   5  13        1.76        0.61      0.49 o 
   5   5  13        0.12        0.25      0.55 o 
   6   5  13        0.69        0.00      1.01 o 
   0   6  13        0.14        0.34      0.66 o 
   1   6  13        0.99        1.06      0.58 o 
   2   6  13        1.14        0.66      0.53 o 
   3   6  13        0.15        0.00      0.51 o 
   4   6  13        2.93        1.39      0.51 o 
   5   6  13        0.80        0.56      0.68 o 
   1   7  13        5.50        4.42      0.91 o 
   2   7  13        0.74        1.41      0.55 o 
   3   7  13       15.00       15.36      0.83 o 
   4   7  13        5.04        7.24      0.83 o 
   5   7  13       11.85       12.31      1.12 o 
   2   8  13       23.38       29.70      1.14 o 
   3   8  13        0.05        1.00      0.56 o 
   4   8  13       10.20        9.51      0.89 o 
   0  -1  14        4.39        3.95      0.76 o 
   1  -1  14        0.63        0.86      0.95 o 
   2  -1  14        9.16       13.48      1.12 o 
   0   0  14        6.29        8.66      0.92 o 
   1   0  14        8.94       10.39      1.09 o 
   2   0  14        0.02        0.93      0.76 o 
   3   0  14       33.86       45.04      1.32 o 
   0   1  14        0.52        0.94      0.80 o 
   1   1  14        8.07        8.35      1.01 o 
   2   1  14        1.18        1.59      0.68 o 
   3   1  14       13.30       13.97      1.28 o 
   0   2  14        1.71        0.70      0.78 o 
   1   2  14        5.28        5.26      0.91 o 
   2   2  14        8.03        6.96      0.89 o 
   3   2  14       20.22       23.02      1.25 o 
   4   2  14        7.90        8.08      0.90 o 
   0   3  14        0.30        0.00      1.11 o 
   1   3  14        0.72        0.96      0.59 o 
   2   3  14        1.00        0.43      0.57 o 
   3   3  14       11.48       10.53      0.92 o 
   4   3  14        2.48        1.95      0.69 o 
   0   4  14        0.72        1.23      0.69 o 
   1   4  14        0.55        1.03      0.86 o 
   2   4  14        0.80        0.00      0.60 o 
   3   4  14        7.61        7.87      0.81 o 
   4   4  14        4.66        3.10      0.72 o 
   1   5  14        0.01        0.18      0.63 o 
   2   5  14        0.27        0.08      0.59 o 
   3   5  14        3.82        2.21      0.62 o 
   4   5  14        0.23        0.33      0.57 o 
                                                 
